# Supplementary material for: Bis(ethyl­enediamine-κ2 N,N′)bis­(methanol-κO)copper(II) benzene-1,4-dicarboxyl­ate methanol disolvate
Source: Acta Crystallogr Sect E Struct Rep Online. 2012 Jun 30;68(Pt 7):m1012. doi: 10.1107/S1600536812028942 (PMC3393248; doi:10.1107/S1600536812028942)
Supplement: Supplementary file 1 [file e-68-m1012-sup1.cif]

##############################################################################
#                                                                            #
# This CIF contains the data in a paper accepted for publication in          #
# Acta Crystallographica Section E. It conforms to the requirements of       #
# Notes for Authors for Acta Crystallographica Section E, and has been       #
# peer reviewed under the auspices of the IUCr Commission on Journals.       #
#                                                                            #
# Full details of the Crystallographic Information File format               #
# are given in the paper "The Crystallographic Information File (CIF):       #
# a New Standard Archive File for Crystallography" by S. R. Hall, F. H.      #
# Allen and I. D. Brown [Acta Cryst. (1991), A47, 655-685].                  #
#                                                                            #
# The current version of the core CIF dictionary is obtainable from          #
# ftp://ftp.iucr.org/pub/cif_core.dic.                                       #
#                                                                            #
# Software is freely available for graphical display of the structure(s)     #
# in this CIF. For information consult the CIF software page                 #
# http://www.iucr.org/resources/cif/software.                                #
#                                                                            #
# This file may be used for bona fide research purposes within the           #
# scientific community so long as proper attribution is given to the journal # 
# article from which it was obtained.                                        #
#                                                                            #
##############################################################################
data_I
_audit_creation_method     SHELXL-97
_chemical_name_systematic
;
Bis(ethylenediamine-\k^2^<i>N</i>,<i>N</i>')bis(methanol-\k<i>O</i>)copper(II)
benzene-1,4-dicarboxylate methanol disolvate
;
_chemical_name_common     ?
_chemical_formula_moiety     'C6 H24 Cu N4 O2 2+, C8 H4 O4 2-, 2(C H4 O)'
_chemical_formula_sum     'C16 H36 Cu N4 O8'
_chemical_formula_iupac     '[Cu (C2 H8 N2)2 (C H4 O)2] (C8 H4 O4), 2C H4 O'
_chemical_formula_weight     476.04
_chemical_melting_point     ?
_symmetry_cell_setting     monoclinic
_symmetry_space_group_name_H-M     'P 21/n'
_symmetry_space_group_name_Hall     '-P 2yn'
loop_
    _symmetry_equiv_pos_as_xyz
    'x, y, z'
    '-x+1/2, y+1/2, -z+1/2'
    '-x, -y, -z'
    'x-1/2, -y-1/2, z-1/2'
_cell_length_a     7.3075(15)
_cell_length_b     12.416(3)
_cell_length_c     12.551(3)
_cell_angle_alpha     90.00
_cell_angle_beta     92.43(3)
_cell_angle_gamma     90.00
_cell_volume     1137.7(5)
_cell_formula_units_Z     2
_cell_measurement_reflns_used     3038
_cell_measurement_theta_min     3.17
_cell_measurement_theta_max     29.13
_cell_measurement_temperature     120(2)
_exptl_crystal_description     block
_exptl_crystal_colour     violet
_exptl_crystal_size_max     0.30
_exptl_crystal_size_mid     0.25
_exptl_crystal_size_min     0.20
_exptl_crystal_density_diffrn     1.390
_exptl_crystal_density_meas     ?
_exptl_crystal_density_method     'not measured'
_exptl_crystal_F_000     506
_exptl_absorpt_coefficient_mu     1.006
_exptl_absorpt_correction_type     numerical
_exptl_absorpt_process_details     '(X-SHAPE and X-RED; Stoe & Cie, 2002)'
_exptl_absorpt_correction_T_min     0.7522
_exptl_absorpt_correction_T_max     0.8241
_exptl_special_details
;
;
_diffrn_ambient_temperature     120(2)
_diffrn_radiation_type     MoK\a
_diffrn_radiation_wavelength     0.71073
_diffrn_radiation_source     'fine-focus sealed tube'
_diffrn_radiation_monochromator     graphite
_diffrn_measurement_device_type     'Stoe IPDS-2T'
_diffrn_measurement_method     '\w scans'
_diffrn_detector_area_resol_mean     ?
_diffrn_reflns_number     7838
_diffrn_reflns_av_R_equivalents     0.0484
_diffrn_reflns_av_sigmaI/netI     0.0498
_diffrn_reflns_theta_min     3.17
_diffrn_reflns_theta_max     29.13
_diffrn_reflns_theta_full     29.13
_diffrn_measured_fraction_theta_max     0.996
_diffrn_measured_fraction_theta_full     0.996
_diffrn_reflns_limit_h_min     -9
_diffrn_reflns_limit_h_max     10
_diffrn_reflns_limit_k_min     -17
_diffrn_reflns_limit_k_max     15
_diffrn_reflns_limit_l_min     -17
_diffrn_reflns_limit_l_max     13
_diffrn_standards_number     ?
_diffrn_standards_interval_count     ?
_diffrn_standards_interval_time     ?
_diffrn_standards_decay_%     ?
_refine_special_details
;
Refinement of <i>F</i>^2^ against ALL reflections. The weighted <i>R</i>-factor
<i>wR</i> and goodness of fit <i>S</i> are based on <i>F</i>^2^, conventional
<i>R</i>-factors <i>R</i> are based on <i>F</i>, with <i>F</i> set to zero for
negative <i>F</i>^2^. The threshold expression of <i>F</i>^2^ >
\s(<i>F</i>^2^) is used only for calculating <i>R</i>-factors(gt) <i>etc</i>.
and is not relevant to the choice of reflections for refinement.
<i>R</i>-factors based on <i>F</i>^2^ are statistically about twice as large
as those based on <i>F</i>, and <i>R</i>- factors based on ALL data will be
even larger.
;
_reflns_number_total     3038
_reflns_number_gt     2347
_reflns_threshold_expression     I>2\s(I)
_refine_ls_structure_factor_coef     Fsqd
_refine_ls_matrix_type     full
_refine_ls_R_factor_all     0.0642
_refine_ls_R_factor_gt     0.0410
_refine_ls_wR_factor_gt     0.0786
_refine_ls_wR_factor_ref     0.0845
_refine_ls_goodness_of_fit_ref     1.027
_refine_ls_restrained_S_all     1.028
_refine_ls_number_reflns     3038
_refine_ls_number_parameters     159
_refine_ls_number_restraints     2
_refine_ls_hydrogen_treatment     mixed
_refine_ls_weighting_scheme     calc
_refine_ls_weighting_details
         'calc w=1/[\s^2^(Fo^2^)+(0.0404P)^2^+0.2093P] where P=(Fo^2^+2Fc^2^)/3'
_atom_sites_solution_hydrogens     geom
_atom_sites_solution_primary     direct
_atom_sites_solution_secondary     difmap
_refine_ls_shift/su_max     0.001
_refine_ls_shift/su_mean     0.000
_refine_diff_density_max     0.335
_refine_diff_density_min     -0.307
_refine_ls_extinction_method     none
_refine_ls_extinction_coef     ?
loop_
    _atom_type_symbol
    _atom_type_description
    _atom_type_scat_dispersion_real
    _atom_type_scat_dispersion_imag
    _atom_type_scat_source
    'C' 'C' 0.0033 0.0016
                         'International Tables Vol C Tables 4.2.6.8 and 6.1.1.4'
    'H' 'H' 0.0000 0.0000
                         'International Tables Vol C Tables 4.2.6.8 and 6.1.1.4'
    'N' 'N' 0.0061 0.0033
                         'International Tables Vol C Tables 4.2.6.8 and 6.1.1.4'
    'O' 'O' 0.0106 0.0060
                         'International Tables Vol C Tables 4.2.6.8 and 6.1.1.4'
    'Cu' 'Cu' 0.3201 1.2651
                         'International Tables Vol C Tables 4.2.6.8 and 6.1.1.4'
_computing_data_collection     'X-AREA (Stoe & Cie, 2002)'
_computing_cell_refinement     'X-AREA (Stoe & Cie, 2002)'
_computing_data_reduction     'X-RED (Stoe & Cie, 2002)'
_computing_structure_solution     'SHELXS97 (Sheldrick, 2008)'
_computing_structure_refinement     'SHELXL97 (Sheldrick, 2008)'
_computing_molecular_graphics     'ORTEP-3 (Farrugia, 1997)'
_computing_publication_material     'WinGX (Farrugia, 1999)'
loop_
    _atom_site_type_symbol
    _atom_site_label
    _atom_site_fract_x
    _atom_site_fract_y
    _atom_site_fract_z
    _atom_site_U_iso_or_equiv
    _atom_site_adp_type
    _atom_site_calc_flag
    _atom_site_refinement_flags
    _atom_site_occupancy
    _atom_site_symmetry_multiplicity
    _atom_site_disorder_assembly
    _atom_site_disorder_group
    Cu Cu1 0.0000 0.5000 0.5000 0.01297(9) Uani d S 1 2 . .
    O O1 0.7634(2) 0.76878(13) 0.41449(15) 0.0307(4) Uani d . 1 1 . .
    O O2 0.4701(2) 0.71851(12) 0.40999(14) 0.0272(4) Uani d . 1 1 . .
    O O3 0.49935(19) 0.51748(11) 0.33602(12) 0.0186(3) Uani d D 1 1 . .
    O O4 -0.0673(2) 0.60364(12) 0.33221(13) 0.0214(3) Uani d D 1 1 . .
    N N1 0.1952(2) 0.60613(15) 0.55183(16) 0.0171(3) Uani d . 1 1 . .
    N N2 0.1712(2) 0.40775(14) 0.41747(15) 0.0168(3) Uani d . 1 1 . .
    C C1 0.1084(3) 0.69471(18) 0.6108(2) 0.0239(5) Uani d . 1 1 . .
    H H1A 0.0700 0.7530 0.5609 0.029 Uiso calc R 1 1 . .
    H H1B 0.1969 0.7249 0.6648 0.029 Uiso calc R 1 1 . .
    C C2 0.0570(3) 0.35020(18) 0.33503(19) 0.0231(4) Uani d . 1 1 . .
    H H2A 0.1279 0.2910 0.3037 0.028 Uiso calc R 1 1 . .
    H H2B 0.0174 0.4004 0.2772 0.028 Uiso calc R 1 1 . .
    C C3 0.5963(3) 0.78604(16) 0.42582(17) 0.0192(4) Uani d . 1 1 . .
    C C4 0.5456(3) 0.89742(16) 0.46348(16) 0.0164(4) Uani d . 1 1 . .
    C C5 0.3620(3) 0.92725(17) 0.47038(17) 0.0172(4) Uani d . 1 1 . .
    H H5 0.2676 0.8778 0.4502 0.021 Uiso calc R 1 1 . .
    C C6 0.6820(3) 0.97086(16) 0.49332(17) 0.0173(4) Uani d . 1 1 . .
    H H6 0.8069 0.9510 0.4888 0.021 Uiso calc R 1 1 . .
    C C7 0.5385(3) 0.5129(2) 0.22584(18) 0.0257(5) Uani d . 1 1 . .
    H H7A 0.4517 0.5586 0.1849 0.039 Uiso calc R 1 1 . .
    H H7B 0.5272 0.4384 0.2006 0.039 Uiso calc R 1 1 . .
    H H7C 0.6635 0.5386 0.2162 0.039 Uiso calc R 1 1 . .
    C C8 0.0619(3) 0.6480(2) 0.2634(2) 0.0299(5) Uani d . 1 1 . .
    H H8A -0.0026 0.6885 0.2062 0.045 Uiso calc R 1 1 . .
    H H8B 0.1329 0.5898 0.2324 0.045 Uiso calc R 1 1 . .
    H H8C 0.1446 0.6964 0.3040 0.045 Uiso calc R 1 1 . .
    H H3A 0.500(4) 0.5781(16) 0.355(2) 0.036(8) Uiso d D 1 1 . .
    H H4A -0.127(4) 0.6514(19) 0.353(2) 0.040(9) Uiso d D 1 1 . .
    H H1C 0.258(4) 0.632(2) 0.506(2) 0.025(7) Uiso d . 1 1 . .
    H H2C 0.256(3) 0.445(2) 0.389(2) 0.026(7) Uiso d . 1 1 . .
    H H1D 0.266(4) 0.573(2) 0.596(2) 0.029(7) Uiso d . 1 1 . .
    H H2D 0.220(3) 0.358(2) 0.465(2) 0.026(7) Uiso d . 1 1 . .
loop_
    _atom_site_aniso_label
    _atom_site_aniso_U_11
    _atom_site_aniso_U_22
    _atom_site_aniso_U_33
    _atom_site_aniso_U_12
    _atom_site_aniso_U_13
    _atom_site_aniso_U_23
    Cu1 0.01172(14) 0.01237(14) 0.01498(16) 0.00083(14) 0.00256(10) -0.00271(16)
    O1 0.0276(8) 0.0218(8) 0.0430(11) 0.0109(6) 0.0046(7) -0.0054(8)
    O2 0.0341(8) 0.0163(7) 0.0319(9) -0.0010(6) 0.0104(7) -0.0046(7)
    O3 0.0202(6) 0.0142(8) 0.0216(7) -0.0017(5) 0.0041(5) -0.0032(6)
    O4 0.0197(7) 0.0191(7) 0.0261(8) 0.0041(6) 0.0064(6) -0.0008(7)
    N1 0.0154(8) 0.0178(8) 0.0180(9) 0.0000(6) 0.0009(7) -0.0001(7)
    N2 0.0179(8) 0.0154(8) 0.0175(9) 0.0011(6) 0.0037(7) -0.0013(7)
    C1 0.0232(10) 0.0184(10) 0.0306(12) -0.0037(8) 0.0043(9) -0.0086(9)
    C2 0.0278(11) 0.0210(10) 0.0208(11) -0.0013(8) 0.0071(8) -0.0074(9)
    C3 0.0267(10) 0.0167(9) 0.0145(10) 0.0065(8) 0.0031(7) 0.0025(8)
    C4 0.0221(9) 0.0154(9) 0.0120(9) 0.0038(7) 0.0035(7) 0.0036(8)
    C5 0.0198(9) 0.0168(9) 0.0152(10) 0.0007(7) 0.0014(7) -0.0007(8)
    C6 0.0179(9) 0.0199(10) 0.0140(9) 0.0044(7) 0.0019(7) 0.0018(7)
    C7 0.0260(9) 0.0297(13) 0.0215(10) -0.0006(9) 0.0006(7) -0.0047(10)
    C8 0.0245(11) 0.0382(13) 0.0274(13) 0.0068(9) 0.0077(9) 0.0074(11)
_geom_special_details
;
All e.s.d.'s (except the e.s.d. in the dihedral angle between two l.s. planes)
are estimated using the full covariance matrix. The cell e.s.d.'s are taken
into account individually in the estimation of e.s.d.'s in distances, angles
and torsion angles; correlations between e.s.d.'s in cell parameters are only
used when they are defined by crystal symmetry. An approximate (isotropic)
treatment of cell e.s.d.'s is used for estimating e.s.d.'s involving l.s.
planes.
;
loop_
    _geom_bond_atom_site_label_1
    _geom_bond_atom_site_label_2
    _geom_bond_site_symmetry_2
    _geom_bond_distance
    _geom_bond_publ_flag
    Cu1 N2 . 2.0150(17) ?
    Cu1 N1 . 2.0286(18) ?
    Cu1 O4 . 2.4990(17) ?
    O1 C3 . 1.254(3) ?
    O2 C3 . 1.256(3) ?
    O3 C7 . 1.425(3) ?
    O3 H3A . 0.79(2) ?
    O4 C8 . 1.418(3) ?
    O4 H4A . 0.78(2) ?
    N1 C1 . 1.483(3) ?
    N1 H1C . 0.82(3) ?
    N1 H1D . 0.84(3) ?
    N2 C2 . 1.485(3) ?
    N2 H2C . 0.86(2) ?
    N2 H2D . 0.92(2) ?
    C1 C2 3_566 1.518(3) ?
    C1 H1A . 0.9900 ?
    C1 H1B . 0.9900 ?
    C2 C1 3_566 1.518(3) ?
    C2 H2A . 0.9900 ?
    C2 H2B . 0.9900 ?
    C3 C4 . 1.513(3) ?
    C4 C6 . 1.391(3) ?
    C4 C5 . 1.397(3) ?
    C5 C6 3_676 1.387(3) ?
    C5 H5 . 0.9500 ?
    C6 C5 3_676 1.387(3) ?
    C6 H6 . 0.9500 ?
    C7 H7A . 0.9800 ?
    C7 H7B . 0.9800 ?
    C7 H7C . 0.9800 ?
    C8 H8A . 0.9800 ?
    C8 H8B . 0.9800 ?
    C8 H8C . 0.9800 ?
loop_
    _geom_angle_atom_site_label_1
    _geom_angle_atom_site_label_2
    _geom_angle_atom_site_label_3
    _geom_angle_site_symmetry_1
    _geom_angle_site_symmetry_3
    _geom_angle
    _geom_angle_publ_flag
    N2 Cu1 N2 . 3_566 180.0 ?
    N2 Cu1 N1 . . 95.19(7) ?
    N2 Cu1 N1 3_566 . 84.81(7) ?
    N1 Cu1 N1 3_566 . 180.0 ?
    O4 Cu1 N1 . . 92.66(7) ?
    O4 Cu1 N1 . 3_566 87.34(7) ?
    O4 Cu1 N2 . . 87.92(7) ?
    O4 Cu1 N2 . 3_566 92.08(7) ?
    C7 O3 H3A . . 109(2) ?
    C8 O4 H4A . . 107(2) ?
    C1 N1 Cu1 . . 109.39(12) ?
    C1 N1 H1C . . 109.0(19) ?
    Cu1 N1 H1C . . 116.0(19) ?
    C1 N1 H1D . . 107(2) ?
    Cu1 N1 H1D . . 107.2(19) ?
    H1C N1 H1D . . 108(3) ?
    C2 N2 Cu1 . . 106.80(12) ?
    C2 N2 H2C . . 111.4(18) ?
    Cu1 N2 H2C . . 112.3(19) ?
    C2 N2 H2D . . 108.3(17) ?
    Cu1 N2 H2D . . 106.7(17) ?
    H2C N2 H2D . . 111(2) ?
    N1 C1 C2 . 3_566 108.47(17) ?
    N1 C1 H1A . . 110.0 ?
    C2 C1 H1A 3_566 . 110.0 ?
    N1 C1 H1B . . 110.0 ?
    C2 C1 H1B 3_566 . 110.0 ?
    H1A C1 H1B . . 108.4 ?
    N2 C2 C1 . 3_566 107.42(18) ?
    N2 C2 H2A . . 110.2 ?
    C1 C2 H2A 3_566 . 110.2 ?
    N2 C2 H2B . . 110.2 ?
    C1 C2 H2B 3_566 . 110.2 ?
    H2A C2 H2B . . 108.5 ?
    O1 C3 O2 . . 125.47(19) ?
    O1 C3 C4 . . 116.41(19) ?
    O2 C3 C4 . . 118.12(18) ?
    C6 C4 C5 . . 119.24(18) ?
    C6 C4 C3 . . 120.07(18) ?
    C5 C4 C3 . . 120.69(18) ?
    C6 C5 C4 3_676 . 119.91(18) ?
    C6 C5 H5 3_676 . 120.0 ?
    C4 C5 H5 . . 120.0 ?
    C5 C6 C4 3_676 . 120.86(18) ?
    C5 C6 H6 3_676 . 119.6 ?
    C4 C6 H6 . . 119.6 ?
    O3 C7 H7A . . 109.5 ?
    O3 C7 H7B . . 109.5 ?
    H7A C7 H7B . . 109.5 ?
    O3 C7 H7C . . 109.5 ?
    H7A C7 H7C . . 109.5 ?
    H7B C7 H7C . . 109.5 ?
    O4 C8 H8A . . 109.5 ?
    O4 C8 H8B . . 109.5 ?
    H8A C8 H8B . . 109.5 ?
    O4 C8 H8C . . 109.5 ?
    H8A C8 H8C . . 109.5 ?
    H8B C8 H8C . . 109.5 ?
loop_
    _geom_torsion_atom_site_label_1
    _geom_torsion_atom_site_label_2
    _geom_torsion_atom_site_label_3
    _geom_torsion_atom_site_label_4
    _geom_torsion_site_symmetry_1
    _geom_torsion_site_symmetry_2
    _geom_torsion_site_symmetry_3
    _geom_torsion_site_symmetry_4
    _geom_torsion
    _geom_torsion_publ_flag
    N2 Cu1 N1 C1 . . . . 175.14(15) ?
    N2 Cu1 N1 C1 3_566 . . . -4.86(15) ?
    N1 Cu1 N2 C2 3_566 . . . 23.15(14) ?
    N1 Cu1 N2 C2 . . . . -156.85(14) ?
    Cu1 N1 C1 C2 . . . 3_566 31.5(2) ?
    Cu1 N2 C2 C1 . . . 3_566 -46.2(2) ?
    O1 C3 C4 C6 . . . . -6.2(3) ?
    O2 C3 C4 C6 . . . . 172.9(2) ?
    O1 C3 C4 C5 . . . . 174.9(2) ?
    O2 C3 C4 C5 . . . . -6.1(3) ?
    C6 C4 C5 C6 . . . 3_676 0.0(3) ?
    C3 C4 C5 C6 . . . 3_676 178.98(19) ?
    C5 C4 C6 C5 . . . 3_676 0.0(3) ?
    C3 C4 C6 C5 . . . 3_676 -178.99(19) ?
loop_
    _geom_hbond_atom_site_label_D
    _geom_hbond_atom_site_label_H
    _geom_hbond_atom_site_label_A
    _geom_hbond_site_symmetry_A
    _geom_hbond_distance_DH
    _geom_hbond_distance_HA
    _geom_hbond_distance_DA
    _geom_hbond_angle_DHA
    _geom_hbond_publ_flag
    N1 H1C O2 . 0.82(3) 2.27(3) 3.075(3) 167(3) y
    N1 H1D O3 3_666 0.84(3) 2.20(3) 3.009(2) 162(3) y
    N2 H2C O3 . 0.86(2) 2.12(3) 2.976(2) 169(3) y
    N2 H2D O1 3_666 0.92(2) 2.18(3) 3.065(3) 160(2) y
    O3 H3A O2 . 0.79(2) 1.89(2) 2.675(2) 172(3) y
    O4 H4A O1 1_455 0.78(2) 1.85(2) 2.628(2) 171(3) y
    C7 H7C O4 1_655 0.98 2.53 3.320(3) 138 y
data_global
_journal_date_recd_electronic     2012-06-14
_journal_date_accepted     2012-06-26
_journal_name_full     'Acta Crystallographica, Section E'
_journal_year     2012
_journal_volume     68
_journal_issue      7
_journal_page_first     m1012
_journal_page_last     m1012
_journal_paper_category     QM
_journal_paper_doi     10.1107/S1600536812028942
_journal_coeditor_code     HY2562
_publ_contact_author_name     'Nasser Safari'
_publ_contact_author_address
;
Department of Chemistry
Shahid Beheshti University
G. C.
Evin
Tehran 1983963113
Iran
;
_publ_contact_author_email     'n-safari@sbu.ac.ir'
_publ_contact_author_fax     '+9821 29902886'
_publ_contact_author_phone     '+9821 29902886'
_publ_section_title
;
Bis(ethylenediamine-\k^2^<i>N</i>,<i>N</i>')bis(methanol-\k<i>O</i>)copper(II)
benzene-1,4-dicarboxylate methanol disolvate
;
loop_
    _publ_author_name
    _publ_author_footnote
    _publ_author_address
    'Abbaszadeh, Abolfazl' ?
;
Department of Chemistry
Shahid Beheshti University
G. C.
Evin
Tehran 1983963113
Iran
;
    'Safari, Nasser' .
;
Department of Chemistry
Shahid Beheshti University
G. C.
Evin
Tehran 1983963113
Iran
;
    'Amani, Vahid' .
;
Department of Chemistry
Shahid Beheshti University
G. C.
Evin
Tehran 1983963113
Iran
;
    'Notash, Behrouz' .
;
Department of Chemistry
Shahid Beheshti University
G. C.
Evin
Tehran 1983963113
Iran
;
