# Supplementary material for: Bis(ethyl­enediamine-κ2 N,N′)bis­(methanol-κO)copper(II) benzene-1,4-dicarboxyl­ate methanol disolvate
Source: Acta Crystallogr Sect E Struct Rep Online. 2012 Jun 30;68(Pt 7):m1012. doi: 10.1107/S1600536812028942 (PMC3393248; doi:10.1107/S1600536812028942)
Supplement: Supplementary file 2 [file e-68-m1012-Isup2.hkl]

# 
# h,k,l, Fc-squared, Fo-squared, sigma(Fo-squared) and status flag 
# 
data_I
_shelx_title ' KHC254H in P2(1)/n' 
_shelx_refln_list_code          4 
_shelx_F_calc_maximum      109.35 
_exptl_crystal_F_000       506.00 
_reflns_d_resolution_high  0.7301 
 
loop_ 
 _symmetry_equiv_pos_as_xyz 
 'x, y, z' 
 '-x+1/2, y+1/2, -z+1/2' 
 '-x, -y, -z' 
 'x-1/2, -y-1/2, z-1/2' 
 
_cell_length_a     7.3075 
_cell_length_b    12.4157 
_cell_length_c    12.5511 
_cell_angle_alpha  90.000 
_cell_angle_beta   92.435 
_cell_angle_gamma  90.000 
 
_shelx_F_squared_multiplier     1.000 
 
loop_ 
 _refln_index_h 
 _refln_index_k 
 _refln_index_l 
 _refln_F_squared_calc 
 _refln_F_squared_meas 
 _refln_F_squared_sigma 
 _refln_observed_status 
   2   0   0    11958.14    12289.71    194.29 o 
   4   0   0     4363.98     4279.40     28.16 o 
   6   0   0      897.71      842.75     14.98 o 
   8   0   0       64.00       66.22     14.57 o 
  10   0   0      130.10      138.53     36.88 o 
   1   1   0    11117.78    10951.32    119.97 o 
   2   1   0       44.18       36.75     11.81 o 
   3   1   0      447.02      494.77     13.48 o 
   4   1   0        0.39       11.59     10.89 o 
   5   1   0      456.22      425.72     14.75 o 
   6   1   0      119.35      125.15     11.18 o 
   7   1   0       71.35       51.84     10.54 o 
   8   1   0       72.89       95.80     13.14 o 
   9   1   0        6.83       -5.80     16.16 o 
   0   2   0     4565.27     4464.40     82.03 o 
   1   2   0      154.71      156.51     20.76 o 
   2   2   0     3899.84     4021.89     51.24 o 
   3   2   0      104.74      115.79     10.38 o 
   4   2   0     1911.18     1695.23     21.19 o 
   5   2   0       90.76      105.86     12.17 o 
   6   2   0     3272.25     3253.98     31.01 o 
   7   2   0        0.23       11.98     10.49 o 
   8   2   0      176.10      196.29     16.98 o 
   9   2   0       10.13        8.97     13.79 o 
   1   3   0     2517.60     2603.61     30.46 o 
   2   3   0      964.23     1024.18     21.03 o 
   3   3   0      279.32      231.50     10.21 o 
   4   3   0       80.77       91.25      9.25 o 
   5   3   0     1398.40     1381.66     23.16 o 
   6   3   0      508.88      527.13     12.10 o 
   7   3   0      769.56      813.94     18.37 o 
   8   3   0        8.30       20.82     13.02 o 
   9   3   0      261.32      277.70     15.18 o 
   0   4   0     2356.87     2429.02     40.69 o 
   1   4   0     1347.81     1442.67     42.03 o 
   2   4   0     2644.34     2563.85     51.27 o 
   3   4   0      760.99      861.78     18.05 o 
   4   4   0     3645.07     3526.81     18.61 o 
   5   4   0        1.36       20.53     13.42 o 
   6   4   0     1105.14     1115.88     34.53 o 
   7   4   0       86.13       79.38     10.67 o 
   8   4   0     1451.97     1388.80     14.55 o 
   9   4   0       16.83       34.70     19.05 o 
   1   5   0      670.56      922.74     19.62 o 
   2   5   0       13.52       15.49     12.96 o 
   3   5   0      273.98      239.86     12.10 o 
   4   5   0        5.14       24.42     13.36 o 
   5   5   0        9.02        7.71     13.98 o 
   6   5   0        2.25      -23.41     23.41 o 
   7   5   0      514.36      516.60     28.93 o 
   8   5   0        0.66       12.98     20.53 o 
   9   5   0      567.39      583.54     41.42 o 
   0   6   0       71.32       51.73     21.88 o 
   1   6   0      898.88      945.51     26.15 o 
   2   6   0     5037.03     4858.71     25.77 o 
   3   6   0      226.48      219.19     11.09 o 
   4   6   0     1359.52     1324.15     22.10 o 
   5   6   0       67.00       65.04     12.35 o 
   6   6   0      683.83      684.60     32.70 o 
   7   6   0       17.82       28.85     15.99 o 
   8   6   0      406.52      387.78     17.40 o 
   9   6   0        6.31       20.12     18.40 o 
   1   7   0      785.58      740.52     13.41 o 
   2   7   0      440.76      443.74     20.97 o 
   3   7   0     2216.41     2139.74     67.38 o 
   4   7   0        6.21       21.71     12.29 o 
   5   7   0     1180.61     1189.24     14.98 o 
   6   7   0        7.26       14.11     13.37 o 
   7   7   0       43.58       48.57     14.60 o 
   8   7   0        0.39       -8.49     14.48 o 
   9   7   0       79.73      110.69     16.47 o 
   0   8   0     3424.26     3498.81     31.80 o 
   1   8   0       64.47       57.61     10.83 o 
   2   8   0     1762.34     1781.03     58.40 o 
   3   8   0        1.36       11.38     11.11 o 
   4   8   0     2900.99     2815.86     30.75 o 
   5   8   0      433.35      439.38     15.69 o 
   6   8   0      404.17      386.35     14.37 o 
   7   8   0       12.09       50.48     13.32 o 
   8   8   0       60.43       88.40     19.01 o 
   1   9   0      771.59      746.30     18.80 o 
   2   9   0       81.00       82.09     14.29 o 
   3   9   0      131.65      115.77     14.81 o 
   4   9   0       71.50       89.16     14.79 o 
   5   9   0      251.69      266.69     18.07 o 
   6   9   0       26.08       36.72     14.62 o 
   7   9   0       57.16       81.13     15.57 o 
   8   9   0       80.11      112.43     24.66 o 
   0  10   0     3813.57     3745.19     31.65 o 
   1  10   0      608.07      607.82     46.82 o 
   2  10   0     1567.71     1517.37     26.55 o 
   3  10   0       10.17       10.01     10.90 o 
   4  10   0      419.39      432.62     13.98 o 
   5  10   0        0.77       19.11     15.16 o 
   6  10   0      566.37      577.20     15.79 o 
   7  10   0       17.17       40.74     14.26 o 
   8  10   0      103.50      103.52     17.88 o 
   1  11   0     1201.28     1172.80     44.40 o 
   2  11   0      304.80      310.57     13.18 o 
   3  11   0      177.23      213.83     22.47 o 
   4  11   0       34.97       55.61     15.42 o 
   5  11   0      534.70      519.54     14.26 o 
   6  11   0        0.04       21.92     17.91 o 
   7  11   0      173.32      181.52     19.58 o 
   0  12   0      506.00      524.73     27.17 o 
   1  12   0        0.77       17.63     22.77 o 
   2  12   0      396.86      426.85     40.58 o 
   3  12   0        0.15        6.13     10.22 o 
   4  12   0      391.39      399.75     15.26 o 
   5  12   0      136.04      116.18     15.20 o 
   6  12   0      327.55      369.20     23.04 o 
   7  12   0        6.15       23.25     20.61 o 
   1  13   0      169.66      210.50     14.30 o 
   2  13   0        0.01       13.25     15.69 o 
   3  13   0      306.87      339.27     12.66 o 
   4  13   0        2.50       13.03     15.03 o 
   5  13   0       67.89       39.46     18.23 o 
   6  13   0      109.15       95.64     24.31 o 
   0  14   0      439.04      419.81     30.43 o 
   1  14   0        0.30       11.18     16.59 o 
   2  14   0      721.49      748.03     22.29 o 
   3  14   0       89.25      109.18     15.60 o 
   4  14   0      188.08      191.51     15.49 o 
   5  14   0       40.50       64.67     15.35 o 
   1  15   0      123.89      115.49     22.00 o 
   2  15   0       19.42       35.62     18.44 o 
   3  15   0      250.97      277.74     19.42 o 
   4  15   0       29.91       49.93     17.24 o 
   0  16   0       34.41       34.93     33.41 o 
   1  16   0       41.64       14.63     23.49 o 
   2  16   0       91.56      110.48     29.02 o 
   3  16   0       31.71       52.16     20.50 o 
  -9   0   1      173.09      198.74     19.48 o 
  -7   0   1        4.17        0.89     14.94 o 
  -5   0   1     1688.48     1582.37     59.62 o 
  -3   0   1       15.43       21.25     12.55 o 
  -1   0   1     2371.75     2313.16     97.44 o 
   1   0   1       42.63       21.66     17.11 o 
   3   0   1       65.27       70.36     16.80 o 
   5   0   1      571.69      578.71     32.25 o 
   7   0   1      253.90      240.64     22.09 o 
   9   0   1      275.02      302.15     23.66 o 
  -9   1   1        0.74       13.12     12.08 o 
  -8   1   1      116.69      134.74     10.85 o 
  -7   1   1        7.39        9.48     10.58 o 
  -6   1   1      695.24      663.79     12.55 o 
  -5   1   1      210.98      208.34     10.40 o 
  -4   1   1     2851.09     2814.80     20.53 o 
  -3   1   1       42.34       51.04     10.18 o 
  -2   1   1     2114.65     2166.92     19.42 o 
  -1   1   1     2416.41     2547.53     38.94 o 
   1   1   1       65.89       61.05     12.20 o 
   2   1   1     4399.74     4491.25     49.26 o 
   3   1   1       16.03       20.65     10.72 o 
   4   1   1     2554.99     2492.37     16.28 o 
   5   1   1       57.73       72.01      9.78 o 
   6   1   1     1141.82     1206.61     15.30 o 
   7   1   1       80.66       74.67     10.79 o 
   8   1   1      573.10      602.18     17.08 o 
   9   1   1       12.26       24.44     14.44 o 
  -9   2   1      215.31      220.20     16.06 o 
  -8   2   1      106.98      123.10     12.09 o 
  -7   2   1     1128.25     1085.95     17.18 o 
  -6   2   1      289.51      264.66     10.68 o 
  -5   2   1     1528.68     1535.87     30.71 o 
  -4   2   1      380.02      372.69     11.76 o 
  -3   2   1     6683.80     7019.62     89.50 o 
  -2   2   1      479.43      482.75     13.08 o 
  -1   2   1     1274.91     1218.12     25.52 o 
   0   2   1        2.18       12.67     13.96 o 
   1   2   1     3677.35     3761.70     33.73 o 
   2   2   1     2711.48     2834.85     21.35 o 
   3   2   1     1405.30     1361.72     49.08 o 
   4   2   1      835.43      941.77     12.79 o 
   5   2   1      227.73      199.80     10.21 o 
   6   2   1       28.89       24.77     11.30 o 
   7   2   1       44.82       67.96     10.13 o 
   8   2   1       22.26       23.37     13.22 o 
   9   2   1      121.05      144.07     18.98 o 
  -9   3   1        0.00        7.87     16.36 o 
  -8   3   1      732.25      725.40     20.86 o 
  -7   3   1      568.00      573.83     29.53 o 
  -6   3   1      617.76      609.69     15.79 o 
  -5   3   1      635.69      580.51     13.43 o 
  -4   3   1     2020.40     2048.24     15.68 o 
  -3   3   1      587.44      659.33     16.36 o 
  -2   3   1     2183.27     2210.88     28.97 o 
  -1   3   1      722.49      806.27     20.94 o 
   0   3   1       73.60       70.23     20.11 o 
   1   3   1        0.00        8.49     15.81 o 
   2   3   1     3959.39     3789.54     65.08 o 
   3   3   1     1945.44     2055.91     23.37 o 
   4   3   1     2579.27     2489.13     35.61 o 
   5   3   1      135.39      136.67     12.26 o 
   6   3   1      448.72      404.52     12.13 o 
   7   3   1      106.51       96.67     12.01 o 
   8   3   1      812.85      842.52     40.08 o 
   9   3   1        2.96        8.54     14.62 o 
  -9   4   1      468.19      454.69     18.84 o 
  -8   4   1       18.49       20.95     16.08 o 
  -7   4   1      590.17      590.02     12.66 o 
  -6   4   1      145.07      144.97     10.33 o 
  -5   4   1      539.75      516.06     17.60 o 
  -4   4   1       31.95       33.58     12.95 o 
  -3   4   1     2225.77     2178.75     18.41 o 
  -2   4   1      120.17      114.56     16.56 o 
  -1   4   1      763.01      773.42     16.99 o 
   0   4   1      370.59      367.46     19.57 o 
   1   4   1      118.86      161.55     15.08 o 
   2   4   1      173.42      159.18     11.37 o 
   3   4   1     2103.95     2266.76     43.64 o 
   4   4   1       77.06       80.02      9.89 o 
   5   4   1      130.64      144.94     11.34 o 
   6   4   1       15.59       25.39     11.33 o 
   7   4   1      505.66      508.89     17.44 o 
   8   4   1        5.82        9.85     13.33 o 
   9   4   1      240.45      237.60     12.16 o 
  -9   5   1       49.98       55.63     15.15 o 
  -8   5   1      974.93      979.88     17.33 o 
  -7   5   1        0.16       34.66     14.37 o 
  -6   5   1      245.19      238.82     12.09 o 
  -5   5   1        8.09       14.06     10.53 o 
  -4   5   1      846.26      826.44     14.04 o 
  -3   5   1      149.85      190.85     10.68 o 
  -2   5   1     7983.06     8553.08    118.60 o 
  -1   5   1     2539.42     2528.26     23.03 o 
   0   5   1      886.13      933.41     56.37 o 
   1   5   1       38.83       37.13     16.02 o 
   2   5   1     8058.82     8158.80    223.36 o 
   3   5   1     1190.06     1244.62     38.67 o 
   4   5   1     2230.40     2318.32     52.67 o 
   5   5   1       14.32       10.25     12.21 o 
   6   5   1     1431.59     1416.03     26.85 o 
   7   5   1       35.49       40.79     13.53 o 
   8   5   1      907.86      949.04     21.14 o 
   9   5   1       21.90       26.65     19.28 o 
  -9   6   1      370.10      348.30     16.07 o 
  -8   6   1        2.12        2.91     33.62 o 
  -7   6   1      688.28      709.88     15.36 o 
  -6   6   1      141.81      134.67     16.70 o 
  -5   6   1       23.98       16.45     12.33 o 
  -4   6   1      541.92      546.73     15.34 o 
  -3   6   1     2000.11     2052.88     45.34 o 
  -2   6   1      249.80      256.44     13.71 o 
  -1   6   1     1504.82     1484.53     21.11 o 
   0   6   1        4.96        7.57     17.89 o 
   1   6   1     2923.54     3032.92     22.81 o 
   2   6   1      204.66      211.12     14.08 o 
   3   6   1     2760.47     2727.47     49.73 o 
   4   6   1       65.36       78.26     20.23 o 
   5   6   1      598.39      630.43     29.86 o 
   6   6   1      378.84      349.01     13.65 o 
   7   6   1      421.61      399.97     24.24 o 
   8   6   1        0.73       28.33     13.51 o 
   9   6   1       89.32       77.75     21.33 o 
  -9   7   1       19.93       13.30     22.32 o 
  -8   7   1      425.71      458.99     16.70 o 
  -7   7   1       15.46       24.73     14.44 o 
  -6   7   1       35.24       40.18     13.37 o 
  -5   7   1      230.58      234.60     18.74 o 
  -4   7   1        7.68        9.40     14.13 o 
  -3   7   1        0.13        5.54     11.51 o 
  -2   7   1      253.67      244.86     16.72 o 
  -1   7   1      342.05      377.87     14.54 o 
   0   7   1     2409.46     2367.30     21.47 o 
   1   7   1      448.53      457.62     14.02 o 
   2   7   1     2201.09     2124.48     18.47 o 
   3   7   1      685.43      662.08     12.22 o 
   4   7   1     2726.79     2556.05     52.73 o 
   5   7   1       45.40       42.31     14.47 o 
   6   7   1      576.06      560.01     14.93 o 
   7   7   1       32.00       30.20     14.17 o 
   8   7   1      532.72      575.14     15.33 o 
   9   7   1       78.86       93.76     14.73 o 
  -8   8   1       90.24      105.74     19.34 o 
  -7   8   1      419.64      444.90     15.68 o 
  -6   8   1       48.07       58.17     13.94 o 
  -5   8   1      850.45      833.30     26.96 o 
  -4   8   1      683.86      616.84     16.33 o 
  -3   8   1      347.67      319.34     12.88 o 
  -2   8   1        5.73        1.98     11.85 o 
  -1   8   1     1692.05     1585.93     20.81 o 
   0   8   1      355.42      342.85     30.07 o 
   1   8   1      844.12      874.35     24.98 o 
   2   8   1      114.75      132.90     20.25 o 
   3   8   1      530.17      514.86     16.57 o 
   4   8   1      319.96      299.67     12.84 o 
   5   8   1      346.00      329.26     13.75 o 
   6   8   1       21.87       19.17     13.74 o 
   7   8   1      155.78      132.27     14.84 o 
   8   8   1        2.10        6.87     16.71 o 
  -8   9   1      110.60      119.61     31.20 o 
  -7   9   1        4.29       12.37     13.62 o 
  -6   9   1     1461.53     1401.45     27.48 o 
  -5   9   1       10.07       39.85     19.19 o 
  -4   9   1     1330.38     1301.79     14.42 o 
  -3   9   1      101.55       98.13     10.31 o 
  -2   9   1     2125.49     2068.39     27.26 o 
  -1   9   1      328.55      268.14     31.46 o 
   0   9   1     1835.67     1764.65     38.67 o 
   1   9   1       24.25       25.95     13.96 o 
   2   9   1      486.80      463.85     11.76 o 
   3   9   1      337.73      323.99     18.76 o 
   4   9   1      110.77      149.12     14.98 o 
   5   9   1       85.45       80.90     12.06 o 
   6   9   1      818.39      826.36     31.16 o 
   7   9   1       15.18       31.09     15.23 o 
   8   9   1      175.89      186.09     18.97 o 
  -8  10   1        9.00        2.26     20.64 o 
  -7  10   1      294.89      302.91     19.21 o 
  -6  10   1      119.29      128.01     13.48 o 
  -5  10   1     1327.75     1303.26     19.27 o 
  -4  10   1        4.32       13.26     14.91 o 
  -3  10   1      640.57      639.44     16.46 o 
  -2  10   1       29.39       48.45     12.36 o 
  -1  10   1     1002.80     1023.89     19.99 o 
   0  10   1      195.67      210.12     17.63 o 
   1  10   1      282.71      252.23     15.05 o 
   2  10   1      956.39      969.38     13.53 o 
   3  10   1      223.23      205.31     14.78 o 
   4  10   1      182.97      192.45     15.44 o 
   5  10   1      103.83      125.22     14.08 o 
   6  10   1       27.74       36.57     14.86 o 
   7  10   1      168.01      151.81     16.90 o 
   8  10   1       30.90       66.60     20.61 o 
  -7  11   1       27.09        6.89     19.88 o 
  -6  11   1      333.27      315.48     15.02 o 
  -5  11   1        0.01       25.64     16.86 o 
  -4  11   1      493.46      488.91     14.72 o 
  -3  11   1      164.84      154.13     18.14 o 
  -2  11   1      130.62      131.77     11.54 o 
  -1  11   1      190.43      195.54     14.74 o 
   0  11   1     1543.46     1487.62     66.49 o 
   1  11   1       87.17       77.47     16.53 o 
   2  11   1       29.72       35.66     14.26 o 
   3  11   1        4.57        3.43     11.90 o 
   4  11   1      157.22      154.73     14.61 o 
   5  11   1      118.82      131.57     14.88 o 
   6  11   1      225.27      230.58     15.83 o 
   7  11   1        9.93       35.65     15.34 o 
  -7  12   1      206.24      168.18     23.00 o 
  -6  12   1       14.48       21.72     16.60 o 
  -5  12   1      579.59      568.35     14.80 o 
  -4  12   1      131.97      143.57     16.84 o 
  -3  12   1      351.87      338.01     16.20 o 
  -2  12   1       16.76       48.74     18.75 o 
  -1  12   1      621.74      598.60     19.62 o 
   0  12   1      122.59      100.42     18.26 o 
   1  12   1     1037.40      980.29     67.40 o 
   2  12   1      151.84      127.05     18.85 o 
   3  12   1      498.33      462.88     13.06 o 
   4  12   1       26.92       14.03     14.06 o 
   5  12   1      220.58      225.36     13.86 o 
   6  12   1        0.08       16.36     16.11 o 
   7  12   1      111.19      123.65     17.84 o 
  -6  13   1      234.91      233.06     37.31 o 
  -5  13   1      137.14      203.71     23.40 o 
  -4  13   1      244.95      272.52     15.45 o 
  -3  13   1       27.79       43.15     15.66 o 
  -2  13   1      302.54      322.71     17.30 o 
  -1  13   1       57.71       45.42     26.50 o 
   0  13   1      235.17      206.54     19.52 o 
   1  13   1        8.84        1.64     13.55 o 
   2  13   1     1511.13     1463.55     19.62 o 
   3  13   1        2.17       -0.26     11.89 o 
   4  13   1      730.07      775.85     19.07 o 
   5  13   1       71.39       96.22     14.21 o 
   6  13   1      576.98      532.82     18.50 o 
  -5  14   1      114.92      133.63     14.39 o 
  -4  14   1        0.08       19.88     16.00 o 
  -3  14   1      194.90      180.36     18.20 o 
  -2  14   1        7.53       19.80     20.87 o 
  -1  14   1       44.13       62.25     31.18 o 
   0  14   1       46.21       44.27     14.37 o 
   1  14   1      230.74      242.80     17.36 o 
   2  14   1      429.10      416.45     22.01 o 
   3  14   1      760.68      723.41     17.21 o 
   4  14   1       11.69        5.29     16.26 o 
   5  14   1      530.41      553.78     16.12 o 
  -4  15   1      218.59      233.14     16.18 o 
  -3  15   1       42.93       48.58     19.08 o 
  -2  15   1      211.90      243.17     22.61 o 
  -1  15   1      327.95      294.04     23.07 o 
   0  15   1      273.24      282.40     22.25 o 
   1  15   1       29.63       39.51     22.06 o 
   2  15   1      309.17      324.14     24.85 o 
   3  15   1       85.67       75.40     16.62 o 
   4  15   1      575.01      555.93     18.62 o 
  -3  16   1      481.61      445.06     22.02 o 
  -2  16   1       10.42       30.51     19.82 o 
  -1  16   1      454.31      426.38     57.28 o 
   0  16   1       13.37        3.15     23.41 o 
   1  16   1      343.05      405.07     24.02 o 
   2  16   1        0.04       34.86     19.64 o 
   3  16   1      271.27      231.04     21.23 o 
  -8   0   2      238.94      225.98     30.01 o 
  -6   0   2     2011.98     1969.24     23.73 o 
  -4   0   2     1382.14     1255.92     18.69 o 
  -2   0   2      206.43      210.87     17.69 o 
   2   0   2     2477.85     2687.90     29.49 o 
   4   0   2      493.45      470.22     13.32 o 
   6   0   2      862.62      882.30     16.69 o 
   8   0   2      522.28      501.01     22.07 o 
  -9   1   2      142.32      144.58     13.45 o 
  -8   1   2        0.14       -4.95     26.17 o 
  -7   1   2      593.93      632.32     12.88 o 
  -6   1   2       65.58       71.38     10.20 o 
  -5   1   2     2921.98     2825.77     50.02 o 
  -4   1   2      974.56     1082.42     37.03 o 
  -3   1   2      761.82      669.55     11.45 o 
  -2   1   2      712.47      690.43     14.13 o 
  -1   1   2     9476.42     9627.20    142.02 o 
   0   1   2     1222.93     1497.52     41.85 o 
   1   1   2    10121.19    10199.83    171.12 o 
   2   1   2      148.21      148.46     11.29 o 
   3   1   2      533.26      440.18     17.34 o 
   4   1   2      174.19      199.86     12.06 o 
   5   1   2     3120.35     2918.86     24.34 o 
   6   1   2      106.54      105.67      9.37 o 
   7   1   2     1412.53     1411.69     12.68 o 
   8   1   2       56.03       71.75     17.71 o 
   9   1   2      308.47      312.84     17.44 o 
  -9   2   2       41.10       35.82     13.51 o 
  -8   2   2       91.55       87.41     22.53 o 
  -7   2   2        7.49       18.18      9.85 o 
  -6   2   2      906.82      931.98     11.36 o 
  -5   2   2        5.65       12.29     10.90 o 
  -4   2   2      466.03      416.01     13.05 o 
  -3   2   2      280.01      343.06     11.68 o 
  -2   2   2       30.39       27.88     14.93 o 
  -1   2   2        9.15       10.00     19.45 o 
   0   2   2     1086.06     1104.87     59.96 o 
   1   2   2      802.66      887.66     18.68 o 
   2   2   2      180.63      199.80     13.11 o 
   3   2   2       56.94       50.61     11.48 o 
   4   2   2       90.85       63.39     11.83 o 
   5   2   2     1108.36     1052.03     33.97 o 
   6   2   2     1535.18     1478.13     13.17 o 
   7   2   2      100.14      105.45     11.07 o 
   8   2   2      145.02      182.79     14.91 o 
   9   2   2        7.66       30.72     15.30 o 
  -9   3   2      169.25      182.92     21.84 o 
  -8   3   2        0.04       28.36     13.14 o 
  -7   3   2      630.88      653.36     14.34 o 
  -6   3   2      265.42      247.57     10.65 o 
  -5   3   2     2535.29     2517.57     31.72 o 
  -4   3   2       72.80       87.54     11.71 o 
  -3   3   2     4236.18     4080.09     82.96 o 
  -2   3   2     1359.01     1411.17     16.61 o 
  -1   3   2    11746.16    11967.44    345.91 o 
   0   3   2     1127.91     1247.32     27.06 o 
   1   3   2    10250.04    10347.44    262.54 o 
   2   3   2     1638.91     1628.05     16.60 o 
   3   3   2     3213.90     3121.17     23.22 o 
   4   3   2      387.32      425.48     12.66 o 
   5   3   2      940.49      902.73     12.46 o 
   6   3   2      547.26      529.59     10.78 o 
   7   3   2      315.15      339.27     11.43 o 
   8   3   2        5.38       18.13     12.99 o 
   9   3   2       61.81       76.92     15.98 o 
  -9   4   2       32.90        5.70     16.40 o 
  -8   4   2      509.63      543.92     15.97 o 
  -7   4   2       12.72       28.50     15.64 o 
  -6   4   2      385.74      369.88     23.85 o 
  -5   4   2        0.20       19.27     16.87 o 
  -4   4   2      941.07      907.59     22.39 o 
  -3   4   2       31.23       40.51     10.48 o 
  -2   4   2     2623.18     2533.44     79.92 o 
  -1   4   2      474.81      553.62     19.60 o 
   0   4   2     2259.37     2183.09     38.65 o 
   1   4   2      663.85      804.26     33.26 o 
   2   4   2     1810.96     1658.91     30.40 o 
   3   4   2      189.74      212.09     10.06 o 
   4   4   2      632.20      604.97     28.88 o 
   5   4   2      280.30      275.06     10.46 o 
   6   4   2       13.30       32.40     10.43 o 
   7   4   2      191.42      200.53     13.54 o 
   8   4   2       59.01       69.68     12.60 o 
   9   4   2       34.82       33.00     14.07 o 
  -9   5   2      331.88      357.30     31.01 o 
  -8   5   2        2.57       30.63     15.41 o 
  -7   5   2      358.68      353.61     13.00 o 
  -6   5   2        0.29       -0.02     20.14 o 
  -5   5   2        5.91       16.45     11.94 o 
  -4   5   2      253.89      215.93     12.45 o 
  -3   5   2     2331.20     2308.40     27.46 o 
  -2   5   2       77.21       75.91     15.99 o 
  -1   5   2      947.31      963.22     21.13 o 
   0   5   2     1669.87     1927.23     85.55 o 
   1   5   2     4449.04     4472.93     27.85 o 
   2   5   2      202.00      215.20     12.80 o 
   3   5   2     3642.27     3452.36     51.80 o 
   4   5   2      131.83      170.07     14.14 o 
   5   5   2     1414.33     1457.65     20.45 o 
   6   5   2       11.28       33.62     11.65 o 
   7   5   2      412.31      401.45     12.12 o 
   8   5   2       52.14       77.66     15.06 o 
   9   5   2      220.22      216.57     17.68 o 
  -9   6   2       17.58       51.49     17.37 o 
  -8   6   2      443.75      436.92     30.32 o 
  -7   6   2        1.01       42.74     16.54 o 
  -6   6   2      151.94      153.52     13.37 o 
  -5   6   2       17.01       39.52     13.65 o 
  -4   6   2      215.14      222.42     12.55 o 
  -3   6   2      494.69      554.23     16.00 o 
  -2   6   2      500.93      441.90     14.78 o 
  -1   6   2      237.36      251.07     17.09 o 
   0   6   2      144.66      199.39     17.45 o 
   1   6   2     1318.07     1361.42     26.32 o 
   2   6   2     1050.11     1004.07     14.80 o 
   3   6   2      440.95      435.10     23.27 o 
   4   6   2     1042.32     1064.19     42.90 o 
   5   6   2       15.69       35.24     15.37 o 
   6   6   2      738.25      743.57     14.17 o 
   7   6   2        1.93       36.28     19.66 o 
   8   6   2      218.34      231.24     24.20 o 
   9   6   2       10.38       22.05     17.81 o 
  -9   7   2      368.13      340.87     16.84 o 
  -8   7   2        1.03        7.34     22.07 o 
  -7   7   2      487.89      465.62     15.70 o 
  -6   7   2      130.78      120.61     13.61 o 
  -5   7   2     1889.37     1887.53     24.88 o 
  -4   7   2      200.56      215.00     11.89 o 
  -3   7   2     1284.70     1278.20     46.32 o 
  -2   7   2      204.54      225.10     14.28 o 
  -1   7   2     1929.84     1835.20     45.34 o 
   0   7   2      149.69      167.00     13.92 o 
   1   7   2      492.37      440.77     14.38 o 
   2   7   2       11.84       14.84     11.39 o 
   3   7   2     2698.18     2738.11     45.83 o 
   4   7   2      228.35      219.65     17.12 o 
   5   7   2     1318.24     1331.61     29.08 o 
   6   7   2      756.40      734.74     37.28 o 
   7   7   2      339.92      341.64     22.06 o 
   8   7   2        0.69      -15.87     15.87 o 
  -8   8   2      163.10      137.92     16.73 o 
  -7   8   2       36.61       47.59     20.88 o 
  -6   8   2      669.74      696.79     16.85 o 
  -5   8   2       13.74       33.46     10.53 o 
  -4   8   2      920.52      881.92     12.48 o 
  -3   8   2      659.38      627.50     21.90 o 
  -2   8   2      223.07      187.59     19.65 o 
  -1   8   2      104.93      122.97     11.63 o 
   0   8   2      628.31      522.46     15.17 o 
   1   8   2       15.66       17.49     10.28 o 
   2   8   2      298.09      301.01     14.37 o 
   3   8   2       52.45       46.14     10.56 o 
   4   8   2     1180.00     1247.88     20.60 o 
   5   8   2      901.56      839.46     24.53 o 
   6   8   2      151.51      148.57     14.06 o 
   7   8   2        5.61       23.97     13.33 o 
   8   8   2      171.16      187.93     28.32 o 
  -8   9   2       99.50      110.53     17.14 o 
  -7   9   2      194.06      155.95     23.41 o 
  -6   9   2        7.04       22.52     14.55 o 
  -5   9   2      616.55      644.37     52.70 o 
  -4   9   2      111.81      106.38     14.65 o 
  -3   9   2      919.70      941.22     28.48 o 
  -2   9   2       37.46       48.22     17.40 o 
  -1   9   2     1052.65     1062.59     29.50 o 
   0   9   2      127.86      132.12     13.84 o 
   1   9   2     2165.84     2068.03     53.87 o 
   2   9   2      135.94      131.46     14.09 o 
   3   9   2      739.90      725.38     12.91 o 
   4   9   2      344.17      336.75     21.87 o 
   5   9   2      738.21      742.18     36.39 o 
   6   9   2      125.10      127.13     13.14 o 
   7   9   2      106.73      144.67     18.19 o 
   8   9   2        2.12       17.51     21.93 o 
  -8  10   2       15.37       36.92     30.46 o 
  -7  10   2        5.52       35.64     16.32 o 
  -6  10   2      561.84      598.84     18.09 o 
  -5  10   2      127.63      115.46     12.82 o 
  -4  10   2      993.41      955.33     57.68 o 
  -3  10   2       15.59       37.30     14.75 o 
  -2  10   2     1331.14     1280.32     27.01 o 
  -1  10   2      162.10      178.26     14.75 o 
   0  10   2     1507.46     1472.18     17.29 o 
   1  10   2      745.76      688.19     39.56 o 
   2  10   2      392.72      380.91     13.08 o 
   3  10   2      159.09      138.47     11.27 o 
   4  10   2       88.23       83.71     15.49 o 
   5  10   2      123.38      118.24     19.78 o 
   6  10   2      134.68      138.21     13.47 o 
   7  10   2       80.79      115.49     14.78 o 
  -7  11   2       76.42       77.52     19.80 o 
  -6  11   2        3.87       10.61     16.85 o 
  -5  11   2     1371.18     1380.80     35.28 o 
  -4  11   2       25.11       43.99     12.23 o 
  -3  11   2     1013.56     1099.47     56.41 o 
  -2  11   2     1287.28     1271.11     22.16 o 
  -1  11   2     2292.44     2297.49     20.72 o 
   0  11   2      166.79      205.57     17.89 o 
   1  11   2      700.35      692.06     19.62 o 
   2  11   2       15.94       18.80     23.10 o 
   3  11   2      350.11      354.01     12.54 o 
   4  11   2      151.72      156.13     12.40 o 
   5  11   2      192.28      179.05     15.24 o 
   6  11   2        0.18       35.71     12.71 o 
   7  11   2      329.09      346.60     20.18 o 
  -7  12   2        0.43       43.37     17.72 o 
  -6  12   2      126.36      146.62     16.83 o 
  -5  12   2        0.24       16.71     15.11 o 
  -4  12   2      310.74      301.13     20.16 o 
  -3  12   2      324.95      334.07     24.56 o 
  -2  12   2      167.88      204.10     14.86 o 
  -1  12   2      124.73      115.28     15.52 o 
   0  12   2      261.84      262.29     18.91 o 
   1  12   2       42.82       25.87     15.41 o 
   2  12   2      381.09      362.47     19.65 o 
   3  12   2        0.97       14.06     10.58 o 
   4  12   2      211.97      241.97     15.37 o 
   5  12   2       17.96       11.23     15.39 o 
   6  12   2      447.78      468.37     17.51 o 
  -6  13   2       14.82       34.31     17.48 o 
  -5  13   2        7.08        2.76     18.65 o 
  -4  13   2       27.60       79.29     15.47 o 
  -3  13   2      209.91      239.93     17.71 o 
  -2  13   2      144.12      124.49     19.91 o 
  -1  13   2       27.18       49.77     15.91 o 
   0  13   2        4.20        8.63     19.24 o 
   1  13   2      820.57      830.35     21.42 o 
   2  13   2       12.54       27.77     19.66 o 
   3  13   2      533.68      497.95     17.91 o 
   4  13   2       38.74       41.11     12.58 o 
   5  13   2      343.81      304.24     20.56 o 
   6  13   2       92.40      102.35     17.34 o 
  -5  14   2       10.78        1.95     17.97 o 
  -4  14   2       39.18       43.61     14.31 o 
  -3  14   2        2.68       17.52     21.77 o 
  -2  14   2      226.49      221.99     21.64 o 
  -1  14   2        3.10       30.27     20.82 o 
   0  14   2      185.23      175.25     27.49 o 
   1  14   2       52.83       43.88     23.93 o 
   2  14   2      563.20      542.47     22.12 o 
   3  14   2        5.10       26.47     18.25 o 
   4  14   2      181.71      170.67     16.48 o 
   5  14   2      295.62      269.53     16.28 o 
  -4  15   2        7.10       38.00     13.96 o 
  -3  15   2      242.56      252.94     20.02 o 
  -2  15   2        1.44       14.10     22.34 o 
  -1  15   2      429.64      407.49     19.31 o 
   0  15   2       82.14       99.45     18.40 o 
   1  15   2       91.41      103.86     18.38 o 
   2  15   2       89.59      122.11     28.35 o 
   3  15   2      311.07      307.05     19.93 o 
   4  15   2        8.08       16.88     20.30 o 
  -3  16   2       48.62       55.69     17.93 o 
  -2  16   2      482.27      482.46     20.99 o 
  -1  16   2      173.18      157.59     20.08 o 
   0  16   2       65.80       73.67     23.74 o 
   1  16   2        3.04        9.69     23.64 o 
   2  16   2       92.40       63.27     20.19 o 
   3  16   2       65.61       50.28     23.94 o 
  -9   0   3      450.12      475.36     20.07 o 
  -7   0   3      406.84      447.11     42.35 o 
  -5   0   3     5051.87     5165.46     25.26 o 
  -3   0   3     3510.80     3708.81     67.66 o 
  -1   0   3      771.80      803.81     35.45 o 
   1   0   3     2478.22     2701.56     31.46 o 
   3   0   3     3666.35     3712.11    120.24 o 
   5   0   3     1711.06     1536.36     22.49 o 
   7   0   3     2510.34     2421.15     48.36 o 
   9   0   3     1318.88     1393.14     22.47 o 
  -9   1   3        4.33        4.28     18.00 o 
  -8   1   3      415.29      426.63     11.04 o 
  -7   1   3       11.16       18.95     13.20 o 
  -6   1   3     1324.86     1336.65     22.03 o 
  -5   1   3       97.78       97.00     11.28 o 
  -4   1   3     3146.80     3255.69     27.18 o 
  -3   1   3       29.04       27.52      9.85 o 
  -2   1   3      641.30      619.91     15.80 o 
  -1   1   3     4913.30     5407.81     57.50 o 
   0   1   3     1619.33     1816.59     31.61 o 
   1   1   3     7980.32     8403.86    103.89 o 
   2   1   3       37.31       67.32     12.00 o 
   3   1   3       45.73       64.68     11.58 o 
   4   1   3      165.12      144.97      9.16 o 
   5   1   3        0.14        7.79      9.76 o 
   6   1   3       75.01       62.47     11.19 o 
   7   1   3        0.02      -13.21     17.72 o 
   8   1   3      382.20      381.68     21.59 o 
   9   1   3       18.90       55.77     13.62 o 
  -9   2   3      589.78      573.35     17.88 o 
  -8   2   3       61.61       91.61     13.05 o 
  -7   2   3     1586.99     1536.19     23.22 o 
  -6   2   3       29.41       46.37     10.23 o 
  -5   2   3     1121.33     1056.32     17.67 o 
  -4   2   3      327.11      379.69     17.97 o 
  -3   2   3     3023.26     2998.86     34.76 o 
  -2   2   3     2092.87     2211.84     39.52 o 
  -1   2   3       85.80       66.19     18.88 o 
   0   2   3     9054.37     9555.73     66.94 o 
   1   2   3    10257.00    10640.49     39.87 o 
   2   2   3       12.90       21.45     10.31 o 
   3   2   3     3635.62     3690.66     54.26 o 
   4   2   3        4.97       11.71      9.54 o 
   5   2   3     1361.85     1357.34     27.04 o 
   6   2   3       12.28       20.61     11.19 o 
   7   2   3      242.86      267.09     18.78 o 
   8   2   3       67.91      111.08     12.45 o 
   9   2   3      579.14      564.48     23.14 o 
  -9   3   3       18.39        7.60     16.95 o 
  -8   3   3      242.35      260.82     17.36 o 
  -7   3   3        0.30        6.33     11.30 o 
  -6   3   3       89.85       93.50     11.55 o 
  -5   3   3      179.57      171.18     14.64 o 
  -4   3   3       53.11       53.94     12.10 o 
  -3   3   3     2776.33     2908.62     30.50 o 
  -2   3   3     1583.29     1521.47     23.37 o 
  -1   3   3      756.32      737.25     22.12 o 
   0   3   3     3055.49     2956.22     61.26 o 
   1   3   3      359.97      361.09     14.60 o 
   2   3   3     7550.71     7897.89     30.32 o 
   3   3   3      284.63      302.88     11.63 o 
   4   3   3     1139.71     1183.71     12.57 o 
   5   3   3      296.94      286.29     11.31 o 
   6   3   3       20.53       26.62     11.28 o 
   7   3   3       40.11       59.49     10.48 o 
   8   3   3       69.64       84.64     17.35 o 
   9   3   3       53.06       87.59     19.58 o 
  -9   4   3      157.60      146.50     16.45 o 
  -8   4   3        4.80       10.24     15.04 o 
  -7   4   3       28.34       41.55     15.44 o 
  -6   4   3      664.42      636.52     14.01 o 
  -5   4   3      157.05      189.52     14.55 o 
  -4   4   3       35.17       46.74     10.63 o 
  -3   4   3     2820.36     2799.28     54.01 o 
  -2   4   3      302.88      304.91     18.51 o 
  -1   4   3    10905.17    11481.59     56.48 o 
   0   4   3      221.30      250.78     19.73 o 
   1   4   3     5469.55     5439.94     81.00 o 
   2   4   3      165.73      183.94     17.97 o 
   3   4   3     8735.85     8858.36    114.92 o 
   4   4   3       36.70       50.23     10.64 o 
   5   4   3     1290.60     1245.40     16.75 o 
   6   4   3      101.92      123.37     11.66 o 
   7   4   3     1290.07     1252.21     27.88 o 
   8   4   3       67.39       65.47     11.73 o 
   9   4   3      190.63      202.18     12.48 o 
  -9   5   3       16.32       42.61     15.32 o 
  -8   5   3      291.95      292.89     21.04 o 
  -7   5   3      239.61      247.19     23.75 o 
  -6   5   3       11.77       24.28     12.97 o 
  -5   5   3       21.04       16.96     11.20 o 
  -4   5   3     1480.57     1491.10     17.26 o 
  -3   5   3        0.37        7.95     11.89 o 
  -2   5   3     6801.69     6787.56    208.21 o 
  -1   5   3      176.44      197.38     17.47 o 
   0   5   3     1522.91     1595.89     47.91 o 
   1   5   3       60.88       66.37     13.22 o 
   2   5   3      696.09      640.28     18.07 o 
   3   5   3        1.66       10.23     10.48 o 
   4   5   3      215.13      195.14     10.35 o 
   5   5   3       62.97       63.36     12.48 o 
   6   5   3      346.28      323.36     13.65 o 
   7   5   3        0.36       -2.54     11.51 o 
   8   5   3       54.61       65.12     13.96 o 
   9   5   3       18.19       18.16     15.58 o 
  -9   6   3      253.29      229.38     16.24 o 
  -8   6   3       17.70       13.37     18.33 o 
  -7   6   3      860.94      837.06     38.73 o 
  -6   6   3       56.36       57.61     12.08 o 
  -5   6   3      122.22      122.91     13.39 o 
  -4   6   3      169.19      157.97     14.94 o 
  -3   6   3     3660.71     3653.78     34.87 o 
  -2   6   3        6.56        9.91     15.97 o 
  -1   6   3     2567.87     2576.06     26.79 o 
   0   6   3        5.76       11.70     18.26 o 
   1   6   3     3206.84     3140.58     41.73 o 
   2   6   3      895.39      831.89     16.27 o 
   3   6   3     1071.89     1019.71     20.85 o 
   4   6   3       95.75      118.88     14.47 o 
   5   6   3     1607.98     1515.37     14.77 o 
   6   6   3      236.28      215.58     14.24 o 
   7   6   3      565.55      580.09     15.26 o 
   8   6   3      163.76      228.98     35.45 o 
   9   6   3      270.03      278.47     23.82 o 
  -9   7   3        0.04        1.06     36.30 o 
  -8   7   3      520.92      571.31     26.09 o 
  -7   7   3       13.19       18.18     16.96 o 
  -6   7   3      577.30      597.00     14.62 o 
  -5   7   3      206.54      213.87     13.29 o 
  -4   7   3       19.81       32.37     12.15 o 
  -3   7   3       62.12       69.47     13.78 o 
  -2   7   3      566.28      569.29     51.42 o 
  -1   7   3       60.56       50.64     13.27 o 
   0   7   3     1261.90     1209.20     33.62 o 
   1   7   3     1064.07     1074.15     14.73 o 
   2   7   3      517.47      498.19     14.40 o 
   3   7   3        0.76       -4.44     13.95 o 
   4   7   3      656.78      635.80     15.56 o 
   5   7   3       94.73      107.82     12.66 o 
   6   7   3      155.09      168.89     12.26 o 
   7   7   3        1.50       30.14     24.95 o 
   8   7   3      184.69      176.68     16.52 o 
  -8   8   3        5.90      -14.39     15.15 o 
  -7   8   3      893.35      925.97     44.90 o 
  -6   8   3        0.51       10.22     13.99 o 
  -5   8   3      821.86      777.40     30.05 o 
  -4   8   3        3.43        1.48     14.20 o 
  -3   8   3      165.11      164.19     17.77 o 
  -2   8   3     1263.05     1266.08     18.62 o 
  -1   8   3     2050.93     1937.41     42.09 o 
   0   8   3      357.00      387.85     28.21 o 
   1   8   3      778.79      799.39     45.62 o 
   2   8   3      321.18      305.17     11.47 o 
   3   8   3     1026.01     1049.35     31.61 o 
   4   8   3      349.92      330.24     14.85 o 
   5   8   3      481.79      448.31     15.79 o 
   6   8   3        2.33       -8.32     16.00 o 
   7   8   3      511.37      483.23     22.99 o 
   8   8   3        4.19       13.16     15.37 o 
  -8   9   3      329.02      349.96     25.03 o 
  -7   9   3        0.01       11.76     15.80 o 
  -6   9   3      755.66      741.42     14.59 o 
  -5   9   3       46.37       37.86     13.61 o 
  -4   9   3      869.66      925.15     24.54 o 
  -3   9   3       35.37       17.91     14.00 o 
  -2   9   3      536.76      493.16     17.02 o 
  -1   9   3       60.65       70.73     13.61 o 
   0   9   3      500.60      532.72     18.00 o 
   1   9   3      554.66      542.38     15.32 o 
   2   9   3        4.48       11.42     10.83 o 
   3   9   3      152.87      163.98     17.00 o 
   4   9   3       45.12       77.65     14.68 o 
   5   9   3       38.58       37.44     13.35 o 
   6   9   3      220.83      205.23     18.88 o 
   7   9   3       53.62       56.33     15.77 o 
   8   9   3      114.44      138.91     20.46 o 
  -7  10   3      190.85      179.82     16.54 o 
  -6  10   3      160.21      157.84     13.76 o 
  -5  10   3      621.05      638.94     18.44 o 
  -4  10   3       11.32       13.93     13.48 o 
  -3  10   3      670.25      619.68     19.60 o 
  -2  10   3       21.52       38.02     12.24 o 
  -1  10   3      610.32      550.47     38.39 o 
   0  10   3        5.17      -14.77     17.26 o 
   1  10   3      549.37      521.67     22.02 o 
   2  10   3      173.45      180.68     12.65 o 
   3  10   3      341.41      355.89     22.45 o 
   4  10   3      171.26      178.62     14.38 o 
   5  10   3      999.17      932.43     16.00 o 
   6  10   3       24.46       49.09     26.52 o 
   7  10   3      570.79      591.89     17.41 o 
  -7  11   3        0.12       21.18     17.24 o 
  -6  11   3      404.11      367.50     28.11 o 
  -5  11   3        5.67       13.37     15.07 o 
  -4  11   3      363.02      364.00     19.42 o 
  -3  11   3        6.76      -10.40     13.24 o 
  -2  11   3      158.56      160.94     15.37 o 
  -1  11   3      164.84      154.70     18.30 o 
   0  11   3      414.06      403.20     33.02 o 
   1  11   3        0.72       14.70     18.10 o 
   2  11   3      484.32      471.09     32.30 o 
   3  11   3       72.34       64.74     10.96 o 
   4  11   3      481.94      490.04     16.80 o 
   5  11   3       11.08       14.20     25.02 o 
   6  11   3      288.82      277.39     18.71 o 
   7  11   3       18.08       19.19     20.22 o 
  -6  12   3       38.38       60.95     16.19 o 
  -5  12   3      718.78      714.74     42.71 o 
  -4  12   3        8.38       24.06     16.67 o 
  -3  12   3      213.83      231.15     16.76 o 
  -2  12   3      115.92      103.39     16.10 o 
  -1  12   3      184.04      188.55     18.97 o 
   0  12   3       74.98       91.04     18.55 o 
   1  12   3      838.53      898.23     20.69 o 
   2  12   3        3.52       13.19     13.50 o 
   3  12   3      610.58      618.84     18.14 o 
   4  12   3        0.01       10.22     12.97 o 
   5  12   3      163.05      150.89     14.28 o 
   6  12   3      108.12       94.00     15.04 o 
  -6  13   3      223.57      204.20     16.27 o 
  -5  13   3       38.55       47.42     18.13 o 
  -4  13   3      697.70      688.75     15.01 o 
  -3  13   3      137.45      143.33     15.15 o 
  -2  13   3      155.52      157.31     20.29 o 
  -1  13   3       33.80       53.64     16.18 o 
   0  13   3      358.38      380.64     20.76 o 
   1  13   3       68.66       53.66     20.00 o 
   2  13   3      621.83      589.67     15.65 o 
   3  13   3       91.23      109.84     17.50 o 
   4  13   3       58.37       61.54     15.68 o 
   5  13   3       53.95       92.44     23.51 o 
   6  13   3      106.32       95.69     17.80 o 
  -5  14   3      164.60      159.72     14.66 o 
  -4  14   3        1.65       21.54     20.34 o 
  -3  14   3      453.66      433.05     23.27 o 
  -2  14   3       92.87       89.61     21.47 o 
  -1  14   3      285.43      338.20     21.94 o 
   0  14   3       60.71       69.36     20.77 o 
   1  14   3      508.15      526.86     28.68 o 
   2  14   3        8.27        5.11     17.39 o 
   3  14   3      343.52      353.45     34.81 o 
   4  14   3       78.46       96.97     14.83 o 
   5  14   3      248.34      246.97     16.45 o 
  -4  15   3      299.93      291.85     25.08 o 
  -3  15   3        4.42       38.24     23.22 o 
  -2  15   3      528.96      547.23     24.13 o 
  -1  15   3       39.98       35.52     22.39 o 
   0  15   3      435.91      414.06     17.21 o 
   1  15   3       34.03       67.03     22.40 o 
   2  15   3      337.94      358.44     19.70 o 
   3  15   3        9.50       13.12     19.74 o 
   4  15   3      287.46      292.61     22.80 o 
  -2  16   3       28.13       68.15     40.94 o 
  -1  16   3      326.37      320.40     20.88 o 
   0  16   3        0.07       19.21     23.99 o 
   1  16   3      336.21      336.65     24.82 o 
   2  16   3       27.29       39.73     17.88 o 
  -8   0   4       44.38       76.15     17.19 o 
  -6   0   4     1391.31     1352.86     56.84 o 
  -4   0   4      203.47      148.59     17.65 o 
  -2   0   4      743.76      704.85     29.64 o 
   0   0   4     1317.59     1351.92     36.62 o 
   2   0   4     1295.83     1325.83     54.23 o 
   4   0   4     1504.03     1525.00     20.78 o 
   6   0   4      908.58      841.55     17.15 o 
   8   0   4      120.50      134.40     21.34 o 
  -9   1   4      381.47      386.90     14.19 o 
  -8   1   4      184.40      175.21     11.47 o 
  -7   1   4      693.18      707.59     15.67 o 
  -6   1   4      177.78      199.37     11.72 o 
  -5   1   4     1648.84     1595.42     13.45 o 
  -4   1   4      717.16      781.56     13.60 o 
  -3   1   4      969.94      860.87     16.92 o 
  -2   1   4      755.22      862.93     17.30 o 
  -1   1   4     3997.87     4209.85     55.69 o 
   0   1   4      990.50     1138.15     32.27 o 
   1   1   4     3707.63     3820.57    115.31 o 
   2   1   4        0.01       -2.95     10.13 o 
   3   1   4     2082.62     1989.02     28.84 o 
   4   1   4       11.26       21.36      9.45 o 
   5   1   4     2035.44     2016.10     20.49 o 
   6   1   4      693.11      670.51     10.37 o 
   7   1   4      704.46      743.81     20.55 o 
   8   1   4        2.68       43.88     27.31 o 
   9   1   4      200.25      198.41     15.17 o 
  -9   2   4        7.87       25.79     16.66 o 
  -8   2   4      127.20      154.55     10.57 o 
  -7   2   4      457.77      405.95     12.64 o 
  -6   2   4       77.02       83.24     11.71 o 
  -5   2   4       10.30       18.26     11.40 o 
  -4   2   4      512.76      522.81     13.70 o 
  -3   2   4     1089.07     1184.96     34.87 o 
  -2   2   4      524.91      466.45     14.44 o 
  -1   2   4      106.28      129.68     21.36 o 
   0   2   4    10646.41    10930.85     62.95 o 
   1   2   4      411.37      447.69     14.87 o 
   2   2   4     2467.59     2459.93     38.05 o 
   3   2   4      108.09      138.94     11.63 o 
   4   2   4     1524.52     1432.32     23.37 o 
   5   2   4      390.71      410.52     14.22 o 
   6   2   4     1277.32     1208.78     27.82 o 
   7   2   4       19.00       34.99     12.24 o 
   8   2   4      417.10      432.65     15.93 o 
   9   2   4       65.32       68.04     12.95 o 
  -9   3   4      597.86      623.59     42.26 o 
  -8   3   4       27.37       19.79     15.32 o 
  -7   3   4      762.97      745.24     17.00 o 
  -6   3   4       72.18       82.81     12.90 o 
  -5   3   4     1195.86     1229.52     29.47 o 
  -4   3   4       82.42       85.36     14.65 o 
  -3   3   4      990.34      939.02     15.02 o 
  -2   3   4     1273.38     1443.06     23.42 o 
  -1   3   4     2933.50     3181.58    127.82 o 
   0   3   4     4095.22     4457.36     42.11 o 
   1   3   4     1954.29     1998.00     45.83 o 
   2   3   4       78.13       53.33     12.07 o 
   3   3   4      311.94      272.31     11.35 o 
   4   3   4      325.82      285.44     19.56 o 
   5   3   4      429.10      429.67     11.74 o 
   6   3   4       29.06       22.43     11.72 o 
   7   3   4      627.73      636.34     12.26 o 
   8   3   4       28.81       48.97     13.90 o 
   9   3   4      194.46      215.09     18.88 o 
  -9   4   4        3.00       28.53     37.04 o 
  -8   4   4      182.71      156.10     25.64 o 
  -7   4   4      118.56      162.07     28.93 o 
  -6   4   4      945.38      914.83     25.39 o 
  -5   4   4       56.15       59.03     12.64 o 
  -4   4   4      699.39      708.34     13.15 o 
  -3   4   4      224.35      244.23     14.44 o 
  -2   4   4     1347.55     1337.86     22.77 o 
  -1   4   4      694.79      767.34     24.05 o 
   0   4   4      568.64      518.32     17.83 o 
   1   4   4      303.94      303.08     15.47 o 
   2   4   4      889.57      867.03     16.82 o 
   3   4   4      196.09      224.31     10.89 o 
   4   4   4      136.04      110.11      9.94 o 
   5   4   4       15.18       26.75     12.32 o 
   6   4   4      621.93      598.67     14.58 o 
   7   4   4       42.77       65.17     10.17 o 
   8   4   4       38.81       51.93     12.74 o 
   9   4   4       69.22       76.67     15.69 o 
  -9   5   4      184.35      211.55     30.87 o 
  -8   5   4        9.72        8.70     12.23 o 
  -7   5   4      730.60      672.02     21.33 o 
  -6   5   4        5.64        0.19     13.09 o 
  -5   5   4     2001.51     2040.95     36.31 o 
  -4   5   4      158.41      151.37     12.72 o 
  -3   5   4     3548.74     3459.04     27.42 o 
  -2   5   4      338.61      386.35     15.76 o 
  -1   5   4      996.81      866.03     46.37 o 
   0   5   4      428.69      424.59     20.10 o 
   1   5   4     2238.69     2227.03     46.35 o 
   2   5   4       94.64      103.68     13.67 o 
   3   5   4      359.26      357.06     18.47 o 
   4   5   4       94.20       88.03     11.01 o 
   5   5   4     1253.69     1229.21     27.47 o 
   6   5   4       60.78       69.93     11.77 o 
   7   5   4      179.18      173.74     14.65 o 
   8   5   4        0.45        5.05     12.12 o 
   9   5   4      109.42      145.29     18.03 o 
  -9   6   4        5.53       -8.96     20.70 o 
  -8   6   4       98.75      107.50     18.91 o 
  -7   6   4        0.77      -20.57     23.88 o 
  -6   6   4      447.35      452.13     12.96 o 
  -5   6   4      254.84      228.12     13.50 o 
  -4   6   4     2549.21     2516.22     63.84 o 
  -3   6   4     1220.71     1227.75     21.07 o 
  -2   6   4     1468.56     1383.96    106.45 o 
  -1   6   4      106.91      105.93     13.71 o 
   0   6   4     2277.33     2199.76     25.00 o 
   1   6   4      581.78      590.47     12.73 o 
   2   6   4      358.27      283.73     26.04 o 
   3   6   4       67.45       52.61     14.04 o 
   4   6   4      507.75      512.11     15.09 o 
   5   6   4      172.59      172.40     24.36 o 
   6   6   4      234.76      273.57     20.38 o 
   7   6   4        0.41       31.25     23.45 o 
   8   6   4       52.35       61.33     14.67 o 
  -8   7   4      118.17      136.52     19.16 o 
  -7   7   4      495.23      521.36     15.81 o 
  -6   7   4       13.01       40.27     16.03 o 
  -5   7   4     1548.47     1518.87     18.96 o 
  -4   7   4      318.14      321.48     14.99 o 
  -3   7   4     1306.34     1161.45     36.09 o 
  -2   7   4      234.19      261.82     17.03 o 
  -1   7   4     2251.48     2218.95     58.58 o 
   0   7   4       81.49       78.10     16.93 o 
   1   7   4      226.23      184.38     12.39 o 
   2   7   4        0.02      -11.39     11.65 o 
   3   7   4      236.29      225.32     60.10 o 
   4   7   4       31.35       45.49     12.25 o 
   5   7   4       21.45       46.51     12.41 o 
   6   7   4        5.41        7.08     24.75 o 
   7   7   4      112.67      115.40     13.28 o 
   8   7   4      185.86      183.85     19.69 o 
  -8   8   4       58.63       58.88     20.12 o 
  -7   8   4       13.06       50.93     13.70 o 
  -6   8   4      376.15      382.12     15.22 o 
  -5   8   4      429.40      417.79     15.24 o 
  -4   8   4      239.26      271.57     10.98 o 
  -3   8   4        6.57       23.80     17.50 o 
  -2   8   4      738.03      784.48     19.71 o 
  -1   8   4      962.78      999.81     20.83 o 
   0   8   4     1222.71     1178.53     26.59 o 
   1   8   4       58.73       61.29     14.80 o 
   2   8   4     1307.68     1253.48     25.57 o 
   3   8   4        1.53       -1.59     11.80 o 
   4   8   4      934.35      982.74     14.79 o 
   5   8   4      213.26      211.64     13.64 o 
   6   8   4      190.48      216.52     26.77 o 
   7   8   4        0.00       32.31     17.47 o 
   8   8   4      197.36      200.96     17.69 o 
  -8   9   4       46.12       35.10     19.73 o 
  -7   9   4      287.57      314.43     18.29 o 
  -6   9   4       18.26       48.47     16.41 o 
  -5   9   4      302.65      319.50     25.16 o 
  -4   9   4        7.03       15.43     15.03 o 
  -3   9   4      248.98      250.72     15.21 o 
  -2   9   4        0.84        4.52     12.28 o 
  -1   9   4      351.39      315.19     17.79 o 
   0   9   4       42.18       53.76     13.54 o 
   1   9   4     1926.85     1836.44     50.37 o 
   2   9   4      652.06      624.81     27.64 o 
   3   9   4     2297.55     2219.60    193.86 o 
   4   9   4       15.69       44.94     12.79 o 
   5   9   4     1624.68     1497.80     27.85 o 
   6   9   4        6.11       33.96     14.53 o 
   7   9   4      228.55      247.16     42.02 o 
   8   9   4       53.24       74.28     27.13 o 
  -7  10   4       18.03       33.38     19.22 o 
  -6  10   4      165.24      208.87     18.20 o 
  -5  10   4      119.63       94.65     18.52 o 
  -4  10   4      187.19      201.57     12.41 o 
  -3  10   4       11.19        7.15     18.31 o 
  -2  10   4       97.61      112.00     12.70 o 
  -1  10   4        6.90       17.19     14.22 o 
   0  10   4      260.77      252.20     14.55 o 
   1  10   4        3.39       -1.43     14.67 o 
   2  10   4     1193.95     1194.08     36.09 o 
   3  10   4        4.33       11.74     18.48 o 
   4  10   4     1837.91     1765.60     50.72 o 
   5  10   4       66.95       52.46     12.75 o 
   6  10   4      388.15      439.57     20.95 o 
   7  10   4        3.34       14.39     16.53 o 
  -7  11   4      120.29      143.60     20.49 o 
  -6  11   4       20.15       45.79     19.68 o 
  -5  11   4      355.50      345.93     17.84 o 
  -4  11   4       34.71       22.85     16.34 o 
  -3  11   4      294.12      320.77     16.11 o 
  -2  11   4       84.66       83.46     13.27 o 
  -1  11   4      416.48      461.59     19.48 o 
   0  11   4       94.15      117.30     14.81 o 
   1  11   4      142.91      175.61     19.59 o 
   2  11   4        1.73      -14.92     14.92 o 
   3  11   4      886.59      872.81     18.76 o 
   4  11   4       18.16       27.24     14.33 o 
   5  11   4      208.18      216.66     17.08 o 
   6  11   4       73.82       78.94     16.07 o 
   7  11   4      389.46      402.43     20.86 o 
  -6  12   4       36.91       52.28     15.22 o 
  -5  12   4       48.31       47.24     23.29 o 
  -4  12   4      360.15      327.41     15.63 o 
  -3  12   4       79.56       92.45     14.30 o 
  -2  12   4      730.51      716.43     38.92 o 
  -1  12   4       44.49       51.51     19.49 o 
   0  12   4      598.23      639.78     17.01 o 
   1  12   4      127.91      128.32     16.90 o 
   2  12   4      699.76      649.75    173.94 o 
   3  12   4      336.71      348.80     15.05 o 
   4  12   4      149.78      158.46     15.55 o 
   5  12   4       56.32       57.24     15.27 o 
   6  12   4      227.33      228.25     19.80 o 
  -6  13   4        4.03       44.58     20.77 o 
  -5  13   4      119.59      101.87     19.28 o 
  -4  13   4        0.02       24.61     14.01 o 
  -3  13   4      814.93      860.05     32.51 o 
  -2  13   4       25.41       23.93     20.38 o 
  -1  13   4      359.53      327.84     20.30 o 
   0  13   4      374.07      342.08     26.18 o 
   1  13   4      777.64      777.04     21.97 o 
   2  13   4      152.71      137.92     41.03 o 
   3  13   4       50.68       80.75     18.10 o 
   4  13   4        5.17       17.37     15.77 o 
   5  13   4       60.12       48.57     12.78 o 
  -5  14   4       13.30       26.30     16.49 o 
  -4  14   4      362.56      352.81     17.06 o 
  -3  14   4      178.98      149.59     18.95 o 
  -2  14   4      514.66      540.20     19.23 o 
  -1  14   4       43.10       68.10     21.23 o 
   0  14   4      188.13      164.69     17.68 o 
   1  14   4        1.95       14.42     20.58 o 
   2  14   4      116.13      113.78     27.80 o 
   3  14   4        4.09       30.61     20.42 o 
   4  14   4        5.31       14.43     14.96 o 
   5  14   4        8.69       30.88     16.00 o 
  -4  15   4        0.50        7.23     18.97 o 
  -3  15   4      396.88      399.52     25.21 o 
  -2  15   4       66.85       68.93     18.99 o 
  -1  15   4      388.66      417.22     19.47 o 
   0  15   4       78.59      112.00     24.04 o 
   1  15   4       28.20       26.12     18.73 o 
   2  15   4        4.23       17.42     20.23 o 
   3  15   4       85.67       96.62     20.78 o 
  -2  16   4      499.92      474.80     22.35 o 
  -1  16   4       25.46       14.52     25.60 o 
   0  16   4      274.59      304.87     51.63 o 
   1  16   4       74.82       86.58     24.55 o 
   2  16   4      108.86       73.83     29.66 o 
  -9   0   5       97.92      114.93     20.16 o 
  -7   0   5      303.27      305.32     26.13 o 
  -5   0   5      916.06      918.26     17.90 o 
  -3   0   5     4302.00     4334.01     60.65 o 
   1   0   5     3083.79     3182.32     43.43 o 
   3   0   5     7646.84     7320.25    181.94 o 
   5   0   5       36.03       48.70     17.66 o 
   7   0   5       39.98       56.95     13.70 o 
   9   0   5      171.46      257.86     52.18 o 
  -9   1   5        0.81       -2.49     14.04 o 
  -8   1   5      387.14      367.47     14.45 o 
  -7   1   5       59.37       53.41     11.50 o 
  -6   1   5      334.89      318.40     12.38 o 
  -5   1   5       74.36       78.64     10.54 o 
  -4   1   5     1136.49     1139.44     13.40 o 
  -3   1   5      318.43      324.80     22.03 o 
  -2   1   5     1846.54     1802.16     23.79 o 
  -1   1   5        6.37       10.48     24.58 o 
   0   1   5      128.22      101.66     18.08 o 
   1   1   5     1006.92     1029.66     38.78 o 
   2   1   5     5293.06     4768.46    314.12 o 
   3   1   5     1136.34     1193.82     21.35 o 
   4   1   5     2351.68     2338.19     19.73 o 
   5   1   5        6.58       14.23      9.95 o 
   6   1   5       54.20       88.65     24.22 o 
   7   1   5       37.71       57.45     13.91 o 
   8   1   5      567.93      578.57     15.10 o 
   9   1   5        1.23       29.68     18.86 o 
  -9   2   5      413.95      437.07     17.89 o 
  -8   2   5       67.00       80.19     18.18 o 
  -7   2   5      604.99      619.52     20.39 o 
  -6   2   5      133.07      149.86     28.45 o 
  -5   2   5      591.68      577.62     15.71 o 
  -4   2   5      109.08      123.35     14.18 o 
  -3   2   5     1462.18     1406.46     28.38 o 
  -2   2   5      152.76      138.98     14.65 o 
  -1   2   5      163.61      145.30     31.01 o 
   0   2   5     2312.29     2617.90     42.00 o 
   1   2   5      788.01      736.80     15.39 o 
   2   2   5      152.44      149.88     13.55 o 
   3   2   5     1342.66     1223.21     18.15 o 
   4   2   5      110.99      149.93     13.33 o 
   5   2   5      236.70      235.19     12.67 o 
   6   2   5        4.01        1.67      9.84 o 
   7   2   5       35.77       66.31     12.42 o 
   8   2   5        0.30       -2.26     12.55 o 
   9   2   5      285.27      308.98     22.02 o 
  -9   3   5      117.07      142.47     19.99 o 
  -8   3   5      555.90      596.49     20.72 o 
  -7   3   5      153.92      178.40     22.43 o 
  -6   3   5      662.12      707.03     24.20 o 
  -5   3   5      434.75      425.45     16.95 o 
  -4   3   5      923.42      918.73     14.02 o 
  -3   3   5     1141.62     1184.25     15.50 o 
  -2   3   5     2591.50     2622.97     52.41 o 
  -1   3   5      595.69      702.96     26.24 o 
   0   3   5      505.22      437.18     24.56 o 
   1   3   5       78.79      104.57     11.20 o 
   2   3   5     3264.10     3424.79     20.49 o 
   3   3   5      194.49      187.39     11.90 o 
   4   3   5     1300.09     1301.32     12.92 o 
   5   3   5       47.73       45.45     12.52 o 
   6   3   5     1040.48     1081.43     27.23 o 
   7   3   5        0.00       17.02     19.00 o 
   8   3   5      747.86      765.34     13.32 o 
   9   3   5        1.47       12.15     15.72 o 
  -9   4   5      186.94      174.96     25.00 o 
  -8   4   5       13.26       11.03     17.76 o 
  -7   4   5      462.79      444.69     14.73 o 
  -6   4   5      237.39      230.46     15.64 o 
  -5   4   5     1029.94     1014.01     20.51 o 
  -4   4   5      193.71      195.00     13.10 o 
  -3   4   5     2251.97     2231.20     17.09 o 
  -2   4   5      177.68      208.05     17.84 o 
  -1   4   5     3238.41     3405.71     52.93 o 
   0   4   5     2219.61     2427.82     29.10 o 
   1   4   5      990.48      991.11     15.80 o 
   2   4   5      311.30      371.86     14.70 o 
   3   4   5      577.61      631.17     13.51 o 
   4   4   5      121.45      125.12     12.27 o 
   5   4   5      429.84      409.17     12.56 o 
   6   4   5       14.11       20.33     10.63 o 
   7   4   5      777.64      755.69     13.34 o 
   8   4   5       42.79       57.94     13.17 o 
   9   4   5       99.01       91.23     19.55 o 
  -9   5   5      121.54      129.51     18.03 o 
  -8   5   5      424.65      381.35     21.17 o 
  -7   5   5        7.06       32.85     14.36 o 
  -6   5   5      306.26      292.53     13.95 o 
  -5   5   5      200.17      190.07     13.36 o 
  -4   5   5     1225.28     1173.84     14.26 o 
  -3   5   5        1.03       -1.47     12.28 o 
  -2   5   5      580.61      538.13     19.06 o 
  -1   5   5       23.07       42.24     19.97 o 
   0   5   5     1423.57     1432.63     28.60 o 
   1   5   5      563.33      592.66     13.92 o 
   2   5   5       45.93       57.57     10.78 o 
   3   5   5       27.98       30.34     16.13 o 
   4   5   5      416.98      426.10     12.95 o 
   5   5   5       52.29       71.97     10.99 o 
   6   5   5     1168.21     1181.49     15.67 o 
   7   5   5      100.64      102.59     12.08 o 
   8   5   5      354.48      373.54     13.62 o 
  -9   6   5      132.20      161.80     18.19 o 
  -8   6   5       12.76       33.69     14.70 o 
  -7   6   5      502.59      507.18     14.04 o 
  -6   6   5       25.65       13.70     22.36 o 
  -5   6   5      500.79      505.56     12.95 o 
  -4   6   5      422.14      426.73     20.01 o 
  -3   6   5     1081.78     1098.46     22.66 o 
  -2   6   5       12.13       19.17     16.93 o 
  -1   6   5     1183.55     1205.93     29.63 o 
   0   6   5       37.11       37.33     14.50 o 
   1   6   5     1146.30     1085.22     14.92 o 
   2   6   5       15.47       -5.06     11.95 o 
   3   6   5       87.96       73.90     14.93 o 
   4   6   5      196.20      176.43     12.64 o 
   5   6   5      815.99      779.49     14.22 o 
   6   6   5        0.36       10.09     11.10 o 
   7   6   5      210.05      230.21     22.11 o 
   8   6   5       64.39      117.12     24.10 o 
  -8   7   5      277.12      296.79     17.54 o 
  -7   7   5        8.65       25.37     17.56 o 
  -6   7   5      592.16      606.59     21.58 o 
  -5   7   5      303.14      294.27     12.43 o 
  -4   7   5      254.94      247.51     12.20 o 
  -3   7   5      319.12      331.87     19.00 o 
  -2   7   5     2517.71     2278.40     25.87 o 
  -1   7   5      225.67      220.86     14.17 o 
   0   7   5     2645.18     2619.89    117.71 o 
   1   7   5     2072.06     2097.77     30.74 o 
   2   7   5     1862.49     1834.04     17.71 o 
   3   7   5       71.69       67.52     16.77 o 
   4   7   5     1151.33     1116.66     25.39 o 
   5   7   5       18.61       13.91     12.99 o 
   6   7   5      929.20      841.05     17.56 o 
   7   7   5       42.39       45.85     15.27 o 
   8   7   5      187.61      162.16     15.69 o 
  -8   8   5      473.10      469.47     21.56 o 
  -7   8   5      370.24      397.10     16.34 o 
  -6   8   5      169.63      193.57     17.35 o 
  -5   8   5      202.89      195.95     12.61 o 
  -4   8   5        0.04        9.36     11.40 o 
  -3   8   5      591.46      624.43     17.08 o 
  -2   8   5       87.83       71.17     17.22 o 
  -1   8   5     2297.44     2333.73     48.48 o 
   0   8   5     1226.52     1297.93     28.39 o 
   1   8   5      749.19      766.30     18.14 o 
   2   8   5      187.93      186.79     12.09 o 
   3   8   5      569.30      584.88     32.85 o 
   4   8   5      132.14       99.58     37.42 o 
   5   8   5      225.29      218.66     18.41 o 
   6   8   5       52.44       72.29     16.77 o 
   7   8   5      181.00      190.43     15.91 o 
   8   8   5       19.80       57.62     17.96 o 
  -8   9   5      324.01      313.79     18.95 o 
  -7   9   5       53.81       51.16     15.04 o 
  -6   9   5      109.39      109.66     14.92 o 
  -5   9   5      271.37      254.69     14.48 o 
  -4   9   5      248.46      238.90     15.95 o 
  -3   9   5       87.21       82.35     19.16 o 
  -2   9   5      398.61      389.56     15.27 o 
  -1   9   5      339.51      356.44     16.82 o 
   0   9   5      938.52      919.61     44.47 o 
   1   9   5      656.55      627.25     19.73 o 
   2   9   5       89.31       98.69     10.42 o 
   3   9   5        0.04        7.50     17.26 o 
   4   9   5      518.43      509.54     16.18 o 
   5   9   5       85.83      108.48     18.86 o 
   6   9   5      133.38      186.29     40.40 o 
   7   9   5       43.24       40.45     14.89 o 
  -7  10   5      305.68      317.01     17.79 o 
  -6  10   5        0.28       22.37     15.54 o 
  -5  10   5      322.10      323.62     15.50 o 
  -4  10   5       32.69       39.84     14.05 o 
  -3  10   5      679.29      650.38     20.58 o 
  -2  10   5       41.55       34.97     14.59 o 
  -1  10   5      532.29      501.66     21.23 o 
   0  10   5       55.91       53.23     14.52 o 
   1  10   5      442.76      481.36     18.85 o 
   2  10   5       31.29       41.65     15.71 o 
   3  10   5      748.21      724.36     24.57 o 
   4  10   5      278.61      299.22     37.82 o 
   5  10   5      266.82      281.27     14.71 o 
   6  10   5       26.76      116.90     35.03 o 
   7  10   5      111.12      100.62     14.46 o 
  -7  11   5      172.68      187.10     18.58 o 
  -6  11   5      546.15      509.09     17.58 o 
  -5  11   5        5.45       -8.42     13.72 o 
  -4  11   5      322.48      328.69     15.25 o 
  -3  11   5        6.26       26.08     15.76 o 
  -2  11   5      538.22      557.01     26.20 o 
  -1  11   5      383.45      368.21     16.12 o 
   0  11   5      131.49      135.14     19.53 o 
   1  11   5        2.71       25.95     15.63 o 
   2  11   5     1243.94     1239.63     19.84 o 
   3  11   5        5.86       30.25     19.28 o 
   4  11   5      610.48      596.79     23.45 o 
   5  11   5        0.25        5.31     21.27 o 
   6  11   5      217.62      197.31     16.99 o 
  -6  12   5       21.42       26.03     15.42 o 
  -5  12   5      521.51      534.04     31.20 o 
  -4  12   5      267.94      295.71     20.62 o 
  -3  12   5      292.97      281.87     27.30 o 
  -2  12   5      507.68      476.45     23.57 o 
  -1  12   5      101.28      101.64     19.45 o 
   0  12   5      358.60      378.15     17.56 o 
   1  12   5      391.98      380.68     31.44 o 
   2  12   5        0.01        6.29     16.34 o 
   3  12   5      371.54      341.32     14.12 o 
   4  12   5        0.55        3.13     15.09 o 
   5  12   5       62.27       44.37     16.18 o 
   6  12   5        0.85      -20.59     20.59 o 
  -5  13   5        0.08       26.00     20.52 o 
  -4  13   5      588.19      584.15     14.14 o 
  -3  13   5       19.62       30.58     17.55 o 
  -2  13   5       77.40       80.96     20.90 o 
  -1  13   5        8.26       32.85     18.51 o 
   0  13   5      586.01      558.58     18.15 o 
   1  13   5        1.42      -16.68     16.68 o 
   2  13   5      267.97      285.57     18.08 o 
   3  13   5       25.57       31.91     23.32 o 
   4  13   5       75.97      121.50     16.19 o 
   5  13   5        4.71       36.00     15.39 o 
  -4  14   5        5.10        0.52     12.85 o 
  -3  14   5      545.91      465.01     37.52 o 
  -2  14   5       19.55       21.35     21.93 o 
  -1  14   5      462.75      504.01     80.55 o 
   0  14   5       55.40       51.22     17.93 o 
   1  14   5      837.40      842.88     30.79 o 
   2  14   5        5.65       30.95     18.47 o 
   3  14   5      165.87      176.43     19.19 o 
   4  14   5        3.22       23.08     19.76 o 
  -3  15   5      102.17      100.67     20.27 o 
  -2  15   5      126.77      111.25     19.26 o 
  -1  15   5       84.17       81.43     19.92 o 
   0  15   5      180.67      170.56     19.12 o 
   1  15   5        0.01        1.23     21.71 o 
   2  15   5      273.54      285.84     18.98 o 
   3  15   5       13.49        9.09     20.27 o 
  -1  16   5       38.68       33.97     25.31 o 
   0  16   5       52.79       42.38     20.84 o 
   1  16   5      129.97      116.99     18.31 o 
  -8   0   6      306.67      355.01     21.78 o 
  -6   0   6     1084.12     1112.87     21.07 o 
  -4   0   6      182.14      176.01     25.03 o 
  -2   0   6     3596.30     3574.98     37.17 o 
   0   0   6      656.76      679.57     28.87 o 
   2   0   6     3965.27     3884.44     64.62 o 
   4   0   6     2193.29     2121.79     54.29 o 
   6   0   6      834.40      842.61     20.42 o 
   8   0   6      146.07      195.54     45.23 o 
  -9   1   6       36.82       46.75     15.57 o 
  -8   1   6       91.61       85.54     15.37 o 
  -7   1   6       40.46       52.37     14.53 o 
  -6   1   6        2.54       15.76     15.44 o 
  -5   1   6       31.98       34.15     11.79 o 
  -4   1   6     1188.68     1244.49     30.86 o 
  -3   1   6      369.71      354.13     18.75 o 
  -2   1   6      103.52       84.73     14.07 o 
  -1   1   6     2289.05     2251.53     40.93 o 
   0   1   6       96.10      116.95     16.81 o 
   1   1   6     1341.27     1397.42     18.18 o 
   2   1   6      786.20      830.27     17.59 o 
   3   1   6     2003.20     1906.15     30.47 o 
   4   1   6      111.12      119.25     12.15 o 
   5   1   6      834.17      795.37     15.22 o 
   6   1   6      102.33       92.61      9.40 o 
   7   1   6      207.26      199.19     14.63 o 
   8   1   6       13.28       29.98     15.98 o 
   9   1   6       80.94       78.38     18.09 o 
  -9   2   6        0.04      -15.75     15.75 o 
  -8   2   6      622.57      608.02     16.68 o 
  -7   2   6       31.05       50.81     18.71 o 
  -6   2   6      494.66      518.02     16.29 o 
  -5   2   6     1148.67     1173.66     26.68 o 
  -4   2   6     2763.01     2736.66     18.00 o 
  -3   2   6      488.27      520.84     15.34 o 
  -2   2   6     5649.57     5754.76     52.04 o 
  -1   2   6       85.13       98.63     30.36 o 
   0   2   6    10548.75    11510.46    280.88 o 
   1   2   6     1161.06     1267.46     18.25 o 
   2   2   6     1012.72      959.14     15.26 o 
   3   2   6     1258.00     1267.71     13.85 o 
   4   2   6     1440.88     1347.25     22.90 o 
   5   2   6       60.34       60.99      9.61 o 
   6   2   6      509.26      511.07     14.36 o 
   7   2   6        1.35        1.48     14.25 o 
   8   2   6      437.52      419.56     15.00 o 
   9   2   6       12.77       18.20     15.98 o 
  -9   3   6      139.39      156.42     17.65 o 
  -8   3   6        6.05       61.45     24.92 o 
  -7   3   6       77.12       65.21     16.60 o 
  -6   3   6      161.97      174.95     20.67 o 
  -5   3   6      235.88      237.02     13.31 o 
  -4   3   6      280.92      281.47     13.39 o 
  -3   3   6      339.22      294.58     11.71 o 
  -2   3   6       28.45       37.44     19.24 o 
  -1   3   6      690.36      661.53     35.98 o 
   0   3   6       46.08       81.65     21.57 o 
   1   3   6      562.73      531.95     14.68 o 
   2   3   6      236.49      220.76     14.86 o 
   3   3   6       10.36       12.23     11.91 o 
   4   3   6      251.71      246.03     11.49 o 
   5   3   6      365.06      364.03     11.14 o 
   6   3   6      108.88      109.14     11.26 o 
   7   3   6      452.89      440.66     15.43 o 
   8   3   6        4.26       24.46     14.76 o 
   9   3   6       88.44      115.94     18.46 o 
  -9   4   6       16.36        8.55     23.53 o 
  -8   4   6      504.83      506.69     19.41 o 
  -7   4   6      148.92      158.27     17.58 o 
  -6   4   6     2662.45     2620.90     20.54 o 
  -5   4   6       87.99       68.42     15.19 o 
  -4   4   6     1830.35     1717.66     56.16 o 
  -3   4   6      140.01      149.13     14.14 o 
  -2   4   6      420.28      370.63     20.99 o 
  -1   4   6      580.33      530.34     33.60 o 
   0   4   6      424.95      373.06     17.80 o 
   1   4   6      500.27      580.37     15.08 o 
   2   4   6      681.83      600.41     12.84 o 
   3   4   6       25.40       29.39     10.50 o 
   4   4   6      104.00      104.44     12.05 o 
   5   4   6        6.45       18.10     12.83 o 
   6   4   6     1425.25     1384.64     21.11 o 
   7   4   6        0.04        0.41     14.66 o 
   8   4   6       80.98       84.75     14.64 o 
  -9   5   6      126.72      165.56     21.19 o 
  -8   5   6       25.69        6.57     16.25 o 
  -7   5   6      501.88      505.35     22.84 o 
  -6   5   6      345.75      331.94     14.64 o 
  -5   5   6     3061.16     3126.86     41.46 o 
  -4   5   6        1.89       10.50     10.77 o 
  -3   5   6      170.81      141.22     14.30 o 
  -2   5   6        8.88       22.81     17.56 o 
  -1   5   6       59.67       41.32     16.44 o 
   0   5   6        0.01       32.17     22.25 o 
   1   5   6     2023.68     1919.60     29.38 o 
   2   5   6      547.24      599.18     37.55 o 
   3   5   6      298.85      283.33     15.92 o 
   4   5   6       43.67       47.88     17.17 o 
   5   5   6     1091.20     1083.59     12.78 o 
   6   5   6       74.21       84.18     12.70 o 
   7   5   6      199.32      173.61     13.77 o 
   8   5   6        0.04        8.06     13.41 o 
  -8   6   6      499.02      474.12     26.68 o 
  -7   6   6      134.69      133.24     14.02 o 
  -6   6   6     1573.73     1462.46     33.67 o 
  -5   6   6       15.63       28.83     11.64 o 
  -4   6   6     2753.01     2693.80     53.84 o 
  -3   6   6       53.47       60.03     17.71 o 
  -2   6   6      118.93      113.81     17.67 o 
  -1   6   6       67.95       47.19     15.49 o 
   0   6   6     3212.27     3223.63     33.15 o 
   1   6   6      168.62      188.87     23.76 o 
   2   6   6      830.37      806.31     18.16 o 
   3   6   6      169.15      140.90     14.26 o 
   4   6   6      685.19      709.56     25.32 o 
   5   6   6        0.08        5.99     21.90 o 
   6   6   6      464.98      433.87     23.55 o 
   7   6   6       83.55      120.06     17.82 o 
   8   6   6      139.25      162.69     17.49 o 
  -8   7   6        9.15       56.70     35.19 o 
  -7   7   6       70.26       45.81     14.71 o 
  -6   7   6       21.35       18.02     16.93 o 
  -5   7   6      129.25      157.77     16.76 o 
  -4   7   6       14.82       11.36     14.56 o 
  -3   7   6      148.46      163.34     18.06 o 
  -2   7   6      102.69      103.77     19.24 o 
  -1   7   6      413.32      388.88     14.42 o 
   0   7   6       59.61       55.23     21.07 o 
   1   7   6      838.26      798.34     19.72 o 
   2   7   6      154.37      127.29     13.88 o 
   3   7   6      213.48      205.65     13.10 o 
   4   7   6       21.92       36.30     17.13 o 
   5   7   6      162.38      167.36     14.28 o 
   6   7   6        0.96       10.92     14.04 o 
   7   7   6      249.31      264.31     16.29 o 
   8   7   6        2.09        6.23     19.56 o 
  -8   8   6      100.82      138.64     29.89 o 
  -7   8   6       26.27       50.80     15.67 o 
  -6   8   6      487.11      453.91     28.32 o 
  -5   8   6      236.85      245.19     14.37 o 
  -4   8   6      487.88      504.46     16.12 o 
  -3   8   6        0.29        5.13     18.03 o 
  -2   8   6     1711.06     1726.39     39.22 o 
  -1   8   6      141.22      150.12     19.33 o 
   0   8   6     1050.84     1113.37     25.51 o 
   1   8   6      287.60      285.81     18.34 o 
   2   8   6     1146.07     1195.30     32.13 o 
   3   8   6       32.45       50.63     12.90 o 
   4   8   6      457.96      464.00     27.84 o 
   5   8   6        1.22       11.94     15.63 o 
   6   8   6      276.76      320.68     17.83 o 
   7   8   6        0.68       -3.74     18.84 o 
  -7   9   6       78.59       72.80     14.95 o 
  -6   9   6       27.75       40.13     20.61 o 
  -5   9   6      334.60      371.04     35.99 o 
  -4   9   6        0.70       16.05     18.40 o 
  -3   9   6      596.49      636.59     20.93 o 
  -2   9   6       10.71       40.84     14.68 o 
  -1   9   6     1081.27     1146.57     25.35 o 
   0   9   6      102.63       94.68     19.61 o 
   1   9   6      715.52      714.29     19.59 o 
   2   9   6       44.12       53.93     16.70 o 
   3   9   6     1668.98     1664.92     17.18 o 
   4   9   6      129.64      115.65     13.97 o 
   5   9   6      467.83      457.43     28.99 o 
   6   9   6       77.63       88.09     17.49 o 
   7   9   6       69.61       66.11     22.84 o 
  -7  10   6        0.01        9.02     15.73 o 
  -6  10   6      197.51      209.07     20.95 o 
  -5  10   6       28.66       40.08     17.59 o 
  -4  10   6      413.13      431.88     17.06 o 
  -3  10   6       60.91       35.47     19.42 o 
  -2  10   6      578.62      606.25     16.78 o 
  -1  10   6        6.12       29.83     15.59 o 
   0  10   6      249.58      270.50     20.24 o 
   1  10   6       63.94       62.08     16.90 o 
   2  10   6      865.05      839.54     19.68 o 
   3  10   6      117.64      141.09     22.68 o 
   4  10   6     1073.37     1047.09     33.10 o 
   5  10   6      141.63      121.04     33.88 o 
   6  10   6       23.91       44.55     18.54 o 
   7  10   6       15.25        6.55     20.80 o 
  -6  11   6        0.90        6.51     20.21 o 
  -5  11   6        4.26        2.26     18.77 o 
  -4  11   6       17.09       20.78     14.72 o 
  -3  11   6      411.88      445.18     17.17 o 
  -2  11   6       24.91       28.34     24.51 o 
  -1  11   6      325.59      345.51     20.31 o 
   0  11   6       19.67       51.11     15.75 o 
   1  11   6      268.38      257.65     15.23 o 
   2  11   6       13.73       23.84     13.85 o 
   3  11   6      802.29      852.51     14.90 o 
   4  11   6       13.71       10.94     14.70 o 
   5  11   6       80.79       86.02     21.66 o 
   6  11   6       46.66       44.05     26.43 o 
  -6  12   6       62.06       82.05     19.51 o 
  -5  12   6       11.73        5.67     16.41 o 
  -4  12   6      310.60      280.65     14.27 o 
  -3  12   6       74.27       74.49     17.16 o 
  -2  12   6     1287.58     1286.23     23.78 o 
  -1  12   6      242.50      252.58     17.24 o 
   0  12   6      600.57      615.21     21.55 o 
   1  12   6       40.96       65.01     17.46 o 
   2  12   6      501.39      526.66     15.83 o 
   3  12   6       44.92       48.25     19.60 o 
   4  12   6      182.27      175.75     17.61 o 
   5  12   6       43.62       48.44     19.18 o 
   6  12   6      110.40       87.09     20.96 o 
  -5  13   6      142.47      151.66     15.98 o 
  -4  13   6        8.17       13.04     13.52 o 
  -3  13   6      539.95      564.04     23.50 o 
  -2  13   6       85.43      120.41     19.02 o 
  -1  13   6      524.68      572.76     19.92 o 
   0  13   6        5.07        9.25     17.43 o 
   1  13   6      279.37      293.99     19.03 o 
   2  13   6        8.76       22.83     16.61 o 
   3  13   6      126.72      185.90     24.06 o 
   4  13   6       52.79       41.61     13.73 o 
   5  13   6      245.64      221.66     17.10 o 
  -4  14   6      255.29      265.97     16.07 o 
  -3  14   6       43.18       55.87     23.81 o 
  -2  14   6       96.52       86.46     23.21 o 
  -1  14   6       29.41       38.71     24.30 o 
   0  14   6       29.39       40.18     18.77 o 
   1  14   6       10.56       33.98     32.03 o 
   2  14   6       34.41       64.06     17.71 o 
   3  14   6       16.40        4.56     22.17 o 
   4  14   6       93.71      129.02     25.82 o 
  -3  15   6      193.05      212.40     25.98 o 
  -2  15   6       13.26       36.21     24.40 o 
  -1  15   6       79.94       65.36     20.49 o 
   0  15   6        0.11      -14.55     19.00 o 
   1  15   6      119.10      113.12     18.44 o 
   2  15   6        5.50        0.79     21.73 o 
   3  15   6       99.00       80.18     47.28 o 
  -9   0   7      100.47       90.79     25.00 o 
  -7   0   7     1258.04     1361.90     32.26 o 
  -5   0   7      177.25      151.59     19.18 o 
  -3   0   7     3676.22     3849.59     35.66 o 
   1   0   7      601.14      514.19     26.22 o 
   3   0   7     1618.04     1681.78     34.75 o 
   5   0   7       89.86       96.14     18.29 o 
   7   0   7        6.13       -5.37     21.76 o 
  -9   1   7       18.75       17.96     30.25 o 
  -8   1   7      706.65      669.74     22.16 o 
  -7   1   7       49.37       50.40     16.96 o 
  -6   1   7      984.05      938.48     17.73 o 
  -5   1   7      210.47      200.89     12.12 o 
  -4   1   7     2256.91     2278.77     21.35 o 
  -3   1   7       47.42       24.97     17.72 o 
  -2   1   7     6428.66     6604.19     78.27 o 
  -1   1   7      135.20      134.76     25.57 o 
   0   1   7     1582.88     1556.25     24.17 o 
   1   1   7       57.79       63.28     15.93 o 
   2   1   7     2781.78     2796.64     52.44 o 
   3   1   7      189.26      170.63     12.27 o 
   4   1   7     1125.72     1046.43     14.44 o 
   5   1   7        0.77       -1.97     10.65 o 
   6   1   7       14.43       19.37     11.00 o 
   7   1   7      174.72      193.49     16.67 o 
   8   1   7      414.34      425.27     13.89 o 
  -9   2   7      113.71       96.72     18.36 o 
  -8   2   7      103.13      120.41     16.22 o 
  -7   2   7       88.87       79.54     15.03 o 
  -6   2   7      159.52      141.72     12.72 o 
  -5   2   7      275.69      273.27     15.68 o 
  -4   2   7       97.85       86.45     11.70 o 
  -3   2   7      410.02      395.19     21.79 o 
  -2   2   7       23.51       43.55     23.60 o 
  -1   2   7      185.82      157.06     26.39 o 
   0   2   7      293.00      314.69     16.60 o 
   1   2   7      175.82      233.32     18.67 o 
   2   2   7        2.55       10.70     10.58 o 
   3   2   7      948.16      990.95     16.58 o 
   4   2   7        0.02       13.11     12.36 o 
   5   2   7      221.83      231.20     12.96 o 
   6   2   7       29.32       58.10     12.40 o 
   7   2   7      309.01      294.63     14.63 o 
   8   2   7        2.95       22.70     13.50 o 
  -9   3   7       19.99       28.85     18.29 o 
  -8   3   7      419.56      431.68     34.80 o 
  -7   3   7        2.07       18.63     17.54 o 
  -6   3   7      787.02      821.56     25.77 o 
  -5   3   7      221.98      219.34     12.12 o 
  -4   3   7     2083.05     2052.01     46.82 o 
  -3   3   7        0.57        5.59     13.76 o 
  -2   3   7     3203.59     3085.95     42.95 o 
  -1   3   7     1471.46     1722.01     44.22 o 
   0   3   7     1527.34     1404.80     23.82 o 
   1   3   7       24.56       47.53     23.16 o 
   2   3   7     2268.81     2226.18     21.62 o 
   3   3   7       19.48       32.33     14.71 o 
   4   3   7     1126.70     1101.37     18.60 o 
   5   3   7       26.14       30.86     11.43 o 
   6   3   7      826.71      802.52     19.31 o 
   7   3   7       56.15       51.93     13.57 o 
   8   3   7      248.84      255.43     17.00 o 
  -8   4   7        3.38       52.79     24.74 o 
  -7   4   7      248.68      249.98     13.97 o 
  -6   4   7        1.18       19.51     16.71 o 
  -5   4   7      121.48      145.71     15.58 o 
  -4   4   7       81.73       76.49     15.42 o 
  -3   4   7      188.60      186.00     12.82 o 
  -2   4   7      199.28      209.72     18.73 o 
  -1   4   7      116.92      117.21     18.92 o 
   0   4   7        0.19      -13.51     22.69 o 
   1   4   7     1838.42     1661.30     28.88 o 
   2   4   7      303.57      324.08     13.32 o 
   3   4   7      603.41      590.88     14.24 o 
   4   4   7      214.89      215.30     11.84 o 
   5   4   7      793.93      789.23     14.64 o 
   6   4   7        0.01       -3.82     12.65 o 
   7   4   7      404.17      400.54     16.52 o 
   8   4   7       54.18       58.62     20.26 o 
  -8   5   7      338.58      333.53     17.43 o 
  -7   5   7      190.47      202.80     15.64 o 
  -6   5   7      231.01      247.39     14.49 o 
  -5   5   7       31.92       41.91     15.50 o 
  -4   5   7      220.80      220.11     19.08 o 
  -3   5   7      129.95      120.44     14.56 o 
  -2   5   7       25.59       29.38     21.52 o 
  -1   5   7      209.15      227.32     15.61 o 
   0   5   7     3073.54     3153.81     33.31 o 
   1   5   7        1.35       18.15     15.53 o 
   2   5   7     2046.39     1943.33     47.07 o 
   3   5   7       40.61       62.93     11.20 o 
   4   5   7     1223.74     1201.43     15.56 o 
   5   5   7       40.53       30.69     11.89 o 
   6   5   7      897.60      891.59     23.06 o 
   7   5   7        5.05       24.98     13.91 o 
   8   5   7      209.60      226.72     23.70 o 
  -8   6   7        0.46        9.87     17.04 o 
  -7   6   7       72.42       86.75     23.46 o 
  -6   6   7        0.02       11.92     14.49 o 
  -5   6   7      192.47      216.10     14.10 o 
  -4   6   7      539.42      515.21     24.96 o 
  -3   6   7        8.52       17.50     17.99 o 
  -2   6   7      112.42      136.49     20.21 o 
  -1   6   7      257.62      244.82     16.31 o 
   0   6   7      210.00      228.64     17.60 o 
   1   6   7      802.18      809.18     19.98 o 
   2   6   7      120.30      137.16     11.80 o 
   3   6   7      484.92      545.59     25.51 o 
   4   6   7       84.95       83.24     14.87 o 
   5   6   7      894.38      822.03    210.16 o 
   6   6   7       24.90       -0.95     16.79 o 
   7   6   7      586.07      559.60     35.98 o 
   8   6   7        5.90       20.58     21.47 o 
  -8   7   7      329.97      331.30     24.08 o 
  -7   7   7       25.77       67.69     18.52 o 
  -6   7   7      721.06      713.55     18.41 o 
  -5   7   7        3.88        5.86     16.00 o 
  -4   7   7     1347.36     1443.41     46.48 o 
  -3   7   7        2.24       14.21     17.95 o 
  -2   7   7     2367.66     2310.98     94.08 o 
  -1   7   7      206.38      190.54     21.24 o 
   0   7   7     1369.34     1351.92     22.54 o 
   1   7   7       38.92       -7.78     23.06 o 
   2   7   7      858.43      806.35     29.97 o 
   3   7   7       97.03       98.17     13.07 o 
   4   7   7      531.54      476.00     13.90 o 
   5   7   7        0.48       13.96     15.30 o 
   6   7   7      985.01      980.08     18.70 o 
   7   7   7        5.58       -5.22     16.17 o 
  -7   8   7      261.71      268.01     20.71 o 
  -6   8   7      184.88      191.52     20.30 o 
  -5   8   7      143.04      128.40     16.70 o 
  -4   8   7       54.88       61.75     13.45 o 
  -3   8   7     1061.14     1080.10     59.63 o 
  -2   8   7       43.42       64.52     16.57 o 
  -1   8   7      764.24      764.73     23.09 o 
   0   8   7        2.21       49.10     23.68 o 
   1   8   7      103.04       76.95     17.03 o 
   2   8   7      386.16      334.91     25.22 o 
   3   8   7      109.46      118.00     15.55 o 
   4   8   7       61.90       64.46     14.28 o 
   5   8   7      280.21      305.89     43.31 o 
   6   8   7       89.91      104.76     17.14 o 
   7   8   7      208.10      203.24     16.93 o 
  -7   9   7       12.80       21.75     26.12 o 
  -6   9   7      250.84      286.08     29.43 o 
  -5   9   7       39.35       71.68     16.97 o 
  -4   9   7      471.76      446.65     14.66 o 
  -3   9   7      139.72      131.65     19.83 o 
  -2   9   7     1523.99     1495.36     17.44 o 
  -1   9   7      482.96      411.49     30.91 o 
   0   9   7      945.05      842.95     20.65 o 
   1   9   7        7.92       -3.75     17.49 o 
   2   9   7      203.71      221.43     22.26 o 
   3   9   7       12.30       41.97     14.77 o 
   4   9   7      389.27      385.87     16.36 o 
   5   9   7       20.49       31.24     13.06 o 
   6   9   7        5.08       54.61     15.79 o 
   7   9   7       66.32      135.25     19.63 o 
  -7  10   7      429.30      407.35     16.92 o 
  -6  10   7        0.05       -1.88     16.41 o 
  -5  10   7      241.88      274.63     20.01 o 
  -4  10   7      238.12      218.68     16.99 o 
  -3  10   7      718.90      746.20     32.78 o 
  -2  10   7        4.60       -4.25     15.25 o 
  -1  10   7      884.90      852.83     29.52 o 
   0  10   7        3.29       -1.93     15.82 o 
   1  10   7      209.01      155.42     18.52 o 
   2  10   7        7.28        4.79     15.98 o 
   3  10   7      400.63      435.17     15.84 o 
   4  10   7      181.75      177.99     13.93 o 
   5  10   7        3.37       12.32     15.01 o 
   6  10   7        0.37      -16.55     16.55 o 
  -6  11   7      646.95      570.79     18.53 o 
  -5  11   7      152.80      196.57     16.83 o 
  -4  11   7      708.02      712.35     16.86 o 
  -3  11   7       23.89       27.39     16.77 o 
  -2  11   7     1419.68     1340.74     23.84 o 
  -1  11   7        4.10        5.47     21.01 o 
   0  11   7      302.75      320.81     21.03 o 
   1  11   7      175.52      185.88     16.55 o 
   2  11   7      653.02      692.04     19.83 o 
   3  11   7       47.41       65.03     19.04 o 
   4  11   7      175.47      182.68     14.71 o 
   5  11   7      130.68      143.62     17.38 o 
   6  11   7       49.45       77.30     20.54 o 
  -5  12   7      208.73      273.44     29.99 o 
  -4  12   7        0.24       24.42     16.61 o 
  -3  12   7      219.64      226.27     18.19 o 
  -2  12   7      183.88      203.53     17.86 o 
  -1  12   7       83.33       78.73     23.26 o 
   0  12   7      166.49      200.22     24.00 o 
   1  12   7      105.47      124.71     21.36 o 
   2  12   7      236.94      252.71     21.71 o 
   3  12   7      197.07      220.89     17.83 o 
   4  12   7       49.20       66.89     13.73 o 
   5  12   7      231.47      237.12     18.26 o 
  -5  13   7       42.91       52.09     16.38 o 
  -4  13   7      293.82      287.22     15.70 o 
  -3  13   7       67.72       59.66     23.27 o 
  -2  13   7       46.84       35.98     22.55 o 
  -1  13   7       33.92       51.76     23.79 o 
   0  13   7      490.72      473.82     34.24 o 
   1  13   7        0.06       26.68     17.31 o 
   2  13   7      259.65      260.50     22.96 o 
   3  13   7        1.73        7.85     21.75 o 
   4  13   7      348.39      354.13     23.62 o 
  -4  14   7       27.09       44.70     21.40 o 
  -3  14   7       33.35       49.31     20.23 o 
  -2  14   7        5.97       49.00     53.47 o 
  -1  14   7      104.14      106.49     19.99 o 
   0  14   7        0.05       13.66     18.09 o 
   1  14   7      785.45      822.75     24.89 o 
   2  14   7        3.08        6.19     19.53 o 
   3  14   7      202.05      250.77     26.59 o 
  -2  15   7        3.10       -7.75     21.70 o 
  -1  15   7        1.39       12.32     21.66 o 
   0  15   7      306.82      317.71     20.24 o 
   1  15   7       31.76       36.00     19.06 o 
   2  15   7      481.21      445.43     22.30 o 
  -8   0   8      178.81      221.88     24.25 o 
  -6   0   8       81.42      125.36     27.94 o 
  -4   0   8       26.38       19.27     25.46 o 
  -2   0   8     1496.12     1432.78     31.01 o 
   0   0   8      103.35       88.92     23.54 o 
   2   0   8      379.38      340.82     25.41 o 
   4   0   8     1173.20     1194.82     37.46 o 
   6   0   8     1013.95      944.34     18.98 o 
   8   0   8      348.39      354.96     19.85 o 
  -9   1   8      310.42      333.87     36.81 o 
  -8   1   8        8.17       36.35     23.09 o 
  -7   1   8      798.01      826.22     61.91 o 
  -6   1   8       94.23      127.99     38.15 o 
  -5   1   8      566.40      538.40     20.20 o 
  -4   1   8       72.22       58.60     14.98 o 
  -3   1   8     1737.05     1755.28     37.17 o 
  -2   1   8       69.05       67.03     14.29 o 
  -1   1   8     2475.28     2452.05     40.90 o 
   0   1   8       99.53      122.26     16.47 o 
   1   1   8      192.00      147.55     18.69 o 
   2   1   8       11.42        7.81     11.39 o 
   3   1   8      631.29      576.03     22.12 o 
   4   1   8      327.13      302.32     11.96 o 
   5   1   8      629.85      588.86     30.73 o 
   6   1   8       15.52       20.90     14.15 o 
   7   1   8      320.12      326.50     14.19 o 
   8   1   8        1.91       14.37     16.91 o 
  -8   2   8      211.10      215.07     21.07 o 
  -7   2   8       34.41       51.59     13.63 o 
  -6   2   8      407.24      393.83     16.79 o 
  -5   2   8        3.79       -5.25     12.05 o 
  -4   2   8      622.51      557.73     19.92 o 
  -3   2   8       39.40       54.79     18.27 o 
  -2   2   8     1058.09     1016.25     18.66 o 
  -1   2   8      426.98      424.89     29.58 o 
   0   2   8     1906.92     1828.11     24.16 o 
   1   2   8      113.30      109.65     18.66 o 
   2   2   8      293.53      293.42     13.88 o 
   3   2   8      238.28      207.86     12.60 o 
   4   2   8      838.69      848.34     13.32 o 
   5   2   8       18.29       28.12     10.52 o 
   6   2   8      370.70      343.88     16.42 o 
   7   2   8        9.94       46.31     15.14 o 
   8   2   8      146.23      198.96     15.39 o 
  -8   3   8        4.97       44.67     26.60 o 
  -7   3   8      340.90      309.47     14.28 o 
  -6   3   8        4.82       15.88     14.00 o 
  -5   3   8     1081.54     1060.10     24.03 o 
  -4   3   8      218.09      220.50     13.64 o 
  -3   3   8      918.89      880.57     51.00 o 
  -2   3   8      395.75      407.56     27.57 o 
  -1   3   8     1086.36     1078.05     35.02 o 
   0   3   8     2858.66     2896.15     29.90 o 
   1   3   8     1969.79     2098.59     31.86 o 
   2   3   8        1.09        6.62     11.55 o 
   3   3   8      248.99      245.67     12.74 o 
   4   3   8        2.98       28.72     14.47 o 
   5   3   8      725.11      711.47     15.94 o 
   6   3   8        7.35        7.72     12.90 o 
   7   3   8      218.65      228.60     12.53 o 
   8   3   8        0.77       18.56     15.35 o 
  -8   4   8       11.97       31.09     15.31 o 
  -7   4   8        0.07       15.01     15.56 o 
  -6   4   8      353.74      353.17     15.19 o 
  -5   4   8      141.60      141.92     21.56 o 
  -4   4   8      706.88      722.77     18.36 o 
  -3   4   8      185.18      170.22     12.96 o 
  -2   4   8       59.51       55.40     29.53 o 
  -1   4   8      124.17      147.42     19.70 o 
   0   4   8     1677.43     1693.18     29.52 o 
   1   4   8        5.46       11.93     23.54 o 
   2   4   8     1281.13     1227.87     17.95 o 
   3   4   8       71.92       71.27     12.06 o 
   4   4   8      321.11      342.78     13.42 o 
   5   4   8       18.37       30.28     11.86 o 
   6   4   8      893.05      871.27     16.04 o 
   7   4   8        9.37        5.93     12.99 o 
   8   4   8       37.92       49.79     17.66 o 
  -8   5   8        3.00        9.13     30.71 o 
  -7   5   8      267.02      325.12     18.40 o 
  -6   5   8       62.23       57.41     14.83 o 
  -5   5   8     2575.69     2547.84     19.26 o 
  -4   5   8      297.86      292.13     15.86 o 
  -3   5   8      423.66      434.33     16.48 o 
  -2   5   8       42.02       49.83     30.42 o 
  -1   5   8     1228.67     1265.71     22.24 o 
   0   5   8      185.10      192.08     23.70 o 
   1   5   8     2481.72     2455.97     26.64 o 
   2   5   8      100.15       85.10     17.55 o 
   3   5   8      265.47      316.91     29.59 o 
   4   5   8       55.68       82.06     11.90 o 
   5   5   8      211.71      241.36     24.61 o 
   6   5   8       18.20       35.50     11.97 o 
   7   5   8      119.14      122.66     14.54 o 
   8   5   8       17.51       24.59     13.61 o 
  -8   6   8       26.10       17.07     18.13 o 
  -7   6   8        6.51       27.08     24.64 o 
  -6   6   8      330.75      304.94     14.15 o 
  -5   6   8       54.83       50.80     15.54 o 
  -4   6   8      644.95      641.26     25.01 o 
  -3   6   8      267.02      281.75     21.34 o 
  -2   6   8       29.36       48.89     21.89 o 
  -1   6   8        0.31       14.52     16.27 o 
   0   6   8     2518.96     2600.63     31.39 o 
   1   6   8        7.35       10.32     16.33 o 
   2   6   8     1391.81     1431.68     61.72 o 
   3   6   8        4.00       13.66     12.78 o 
   4   6   8      255.72      268.61     16.33 o 
   5   6   8      106.77      121.27     23.12 o 
   6   6   8      202.13      195.60     14.83 o 
   7   6   8       18.94       44.60     29.65 o 
  -8   7   8       85.49       87.48     18.65 o 
  -7   7   8      178.44      145.91     16.81 o 
  -6   7   8       84.67      114.45     18.73 o 
  -5   7   8      401.71      396.21     15.10 o 
  -4   7   8       14.78        7.42     15.72 o 
  -3   7   8      363.95      400.94     21.84 o 
  -2   7   8        0.01       14.90     16.52 o 
  -1   7   8      260.15      244.62     17.55 o 
   0   7   8        7.41       12.42     23.83 o 
   1   7   8     1927.12     1892.32     24.22 o 
   2   7   8      151.43      167.03     18.75 o 
   3   7   8      411.21      421.98     19.50 o 
   4   7   8      170.05      171.33     23.95 o 
   5   7   8      246.29      266.16     31.00 o 
   6   7   8        0.36       31.42     17.37 o 
   7   7   8      165.10      131.86     19.79 o 
  -7   8   8       29.03       55.34     17.21 o 
  -6   8   8      322.96      313.67     18.64 o 
  -5   8   8        1.40      -17.69     18.96 o 
  -4   8   8      401.03      386.02     14.74 o 
  -3   8   8      161.80      161.98     20.54 o 
  -2   8   8      536.84      514.50     18.52 o 
  -1   8   8      494.95      533.52     19.12 o 
   0   8   8      239.74      316.54     25.22 o 
   1   8   8     1711.88     1659.13     29.55 o 
   2   8   8      772.03      750.96     26.67 o 
   3   8   8      140.63      154.99     17.26 o 
   4   8   8      389.22      419.10     35.48 o 
   5   8   8       38.03       38.53     15.41 o 
   6   8   8      264.84      265.04     21.77 o 
   7   8   8        3.22       19.00     23.38 o 
  -7   9   8      548.56      509.37     35.31 o 
  -6   9   8      204.65      235.97     25.82 o 
  -5   9   8      869.30      840.62     19.22 o 
  -4   9   8      107.59      114.48     14.18 o 
  -3   9   8      782.43      766.13     36.37 o 
  -2   9   8       81.45       83.10     18.12 o 
  -1   9   8      593.53      618.37     20.45 o 
   0   9   8      109.29       86.31     17.73 o 
   1   9   8        4.31        5.31     25.07 o 
   2   9   8        5.47       -0.50     17.92 o 
   3   9   8      550.66      554.23     33.07 o 
   4   9   8      100.81       88.79     14.49 o 
   5   9   8       93.93      123.48     18.91 o 
   6   9   8        0.60       22.05     21.64 o 
  -6  10   8      156.44      168.13     20.08 o 
  -5  10   8        0.59       -4.65     18.40 o 
  -4  10   8      152.29      182.37     22.01 o 
  -3  10   8        6.11        8.04     14.67 o 
  -2  10   8      590.07      616.78     22.84 o 
  -1  10   8       50.19       39.84     18.73 o 
   0  10   8       75.59       86.90     25.55 o 
   1  10   8       10.90      -26.07     26.07 o 
   2  10   8      285.82      315.53     27.48 o 
   3  10   8       34.10       66.02     20.44 o 
   4  10   8      569.75      559.09     15.96 o 
   5  10   8        8.56        7.15     15.98 o 
   6  10   8      108.31      121.17     20.48 o 
  -6  11   8        8.47       18.05     17.79 o 
  -5  11   8        3.17        9.79     16.75 o 
  -4  11   8       67.23       59.53     12.93 o 
  -3  11   8      460.16      441.23     20.06 o 
  -2  11   8      219.13      243.30     22.58 o 
  -1  11   8      295.02      289.71     19.29 o 
   0  11   8      183.57      206.03     19.75 o 
   1  11   8      223.33      250.09     27.52 o 
   2  11   8      178.07      137.43     19.85 o 
   3  11   8      350.77      366.72     30.08 o 
   4  11   8       93.60       93.75     18.18 o 
   5  11   8      201.88      194.42     16.64 o 
  -5  12   8      145.97      113.74     27.24 o 
  -4  12   8      108.16      119.58     15.79 o 
  -3  12   8        0.11       -0.03     22.42 o 
  -2  12   8      770.75      739.61     49.32 o 
  -1  12   8       58.37       86.98     26.03 o 
   0  12   8      322.00      330.15     20.98 o 
   1  12   8        0.07       33.91     28.24 o 
   2  12   8      251.93      261.64     21.60 o 
   3  12   8        2.76        6.84     21.17 o 
   4  12   8      350.20      334.53     20.85 o 
   5  12   8       21.54        6.62     19.76 o 
  -4  13   8       49.04       51.00     14.35 o 
  -3  13   8      327.03      334.69     27.28 o 
  -2  13   8      398.22      333.10     40.65 o 
  -1  13   8      510.46      513.97     28.00 o 
   0  13   8      445.62      426.08     32.15 o 
   1  13   8       50.83       56.85     21.15 o 
   2  13   8       99.23      104.59     22.95 o 
   3  13   8      175.77      170.72     33.84 o 
   4  13   8       57.29       41.91     21.42 o 
  -3  14   8       46.15       69.96     21.12 o 
  -2  14   8      204.80      193.95     21.72 o 
  -1  14   8        5.50      -16.60     28.88 o 
   0  14   8      244.57      241.96     33.97 o 
   1  14   8       17.49      -22.10     33.82 o 
   2  14   8      156.21      141.41     24.61 o 
   3  14   8       36.56       91.11     35.60 o 
   0  15   8        0.06        1.70     35.24 o 
  -7   0   9     2462.89     2408.54     29.72 o 
  -5   0   9      284.44      330.21     28.57 o 
  -3   0   9     2276.97     2288.98     36.15 o 
  -1   0   9     1190.29     1287.81     30.62 o 
   1   0   9     1704.59     1734.48     33.70 o 
   3   0   9     1759.70     1597.13    106.47 o 
   5   0   9      261.18      248.11     40.88 o 
   7   0   9       91.48      126.53     33.09 o 
  -8   1   9      592.75      530.45     18.41 o 
  -7   1   9        0.32        2.73     15.56 o 
  -6   1   9      308.65      440.51     91.59 o 
  -5   1   9      101.14      112.66     19.12 o 
  -4   1   9       48.68       75.31     16.08 o 
  -3   1   9      965.35      965.04     21.64 o 
  -2   1   9      451.55      454.10     19.79 o 
  -1   1   9      277.57      270.22     18.14 o 
   0   1   9       11.07       19.67     16.30 o 
   1   1   9       38.16       38.62     16.74 o 
   2   1   9      363.08      350.96     13.56 o 
   3   1   9      380.21      360.79     65.40 o 
   4   1   9      438.11      434.86     12.52 o 
   5   1   9      173.09      199.41     13.97 o 
   6   1   9       11.88       27.92     13.16 o 
   7   1   9        4.24       14.44     11.93 o 
   8   1   9      306.01      327.61     21.57 o 
  -8   2   9        8.49       16.94     29.36 o 
  -7   2   9      512.99      481.66     22.92 o 
  -6   2   9        1.62       11.46     16.87 o 
  -5   2   9     1455.42     1441.19     22.50 o 
  -4   2   9      599.31      606.35     36.51 o 
  -3   2   9     2152.89     2174.21     47.73 o 
  -2   2   9       35.09       29.74     17.49 o 
  -1   2   9     2932.92     2860.18     44.31 o 
   0   2   9        3.03       14.61     15.44 o 
   1   2   9      765.55      719.48     24.98 o 
   2   2   9      272.83      299.21     15.55 o 
   3   2   9     2667.09     2563.31    157.16 o 
   4   2   9      600.79      533.09     43.00 o 
   5   2   9      577.15      587.02     13.51 o 
   6   2   9        2.47       -6.42     14.71 o 
   7   2   9      494.22      508.80     16.75 o 
   8   2   9        1.44       22.79     15.83 o 
  -8   3   9       83.60       67.19     34.50 o 
  -7   3   9        0.78       29.90     31.19 o 
  -6   3   9      219.55      190.89     17.47 o 
  -5   3   9      310.34      278.55     14.57 o 
  -4   3   9      766.46      749.42     17.93 o 
  -3   3   9        2.66        4.28     18.28 o 
  -2   3   9      377.64      344.89     27.42 o 
  -1   3   9      548.59      600.23     18.71 o 
   0   3   9       70.33       54.43     19.56 o 
   1   3   9       81.02       77.56     20.56 o 
   2   3   9      135.11      141.21     12.97 o 
   3   3   9      250.03      232.80     12.78 o 
   4   3   9      176.51      193.44     15.56 o 
   5   3   9       27.83       21.81     12.16 o 
   6   3   9      114.87      122.95     12.40 o 
   7   3   9        3.24      130.48     71.35 o 
   8   3   9      106.30      133.61     16.29 o 
  -8   4   9        1.68       51.26     22.02 o 
  -7   4   9      303.12      311.74     19.39 o 
  -6   4   9       70.01       75.27     18.55 o 
  -5   4   9      616.38      569.43     15.48 o 
  -4   4   9      116.52      113.21     15.75 o 
  -3   4   9     1648.60     1612.01     24.31 o 
  -2   4   9       79.68       86.10     31.83 o 
  -1   4   9     1494.01     1506.57     59.63 o 
   0   4   9       59.01       74.28     24.93 o 
   1   4   9     3192.98     3308.71     34.77 o 
   2   4   9      260.55      253.09     14.77 o 
   3   4   9      669.58      699.23     13.88 o 
   4   4   9       17.90       22.11     13.47 o 
   5   4   9      513.48      500.27     28.50 o 
   6   4   9       32.72        1.02     15.10 o 
   7   4   9      105.33      111.47     13.80 o 
  -8   5   9       22.37       35.38     16.22 o 
  -7   5   9        8.11       38.82     15.97 o 
  -6   5   9        3.81        6.34     15.32 o 
  -5   5   9        5.47       19.33     12.85 o 
  -4   5   9        4.59       13.80     15.69 o 
  -3   5   9        0.33        9.43     20.68 o 
  -2   5   9      112.29      122.64     31.66 o 
  -1   5   9       48.80       55.97     24.55 o 
   0   5   9     1005.64      939.53     21.55 o 
   1   5   9       68.21       90.20     17.56 o 
   2   5   9      777.73      815.19     27.41 o 
   3   5   9       87.98       91.98     13.93 o 
   4   5   9      206.05      208.94     13.20 o 
   5   5   9        5.87       23.79     14.29 o 
   6   5   9      179.03      204.42     38.84 o 
   7   5   9        4.71       -4.16     19.89 o 
  -7   6   9       30.24       19.79     27.69 o 
  -6   6   9      336.74      329.32     18.39 o 
  -5   6   9      434.21      441.51     17.72 o 
  -4   6   9       70.27       84.01     15.00 o 
  -3   6   9      609.02      555.29     29.28 o 
  -2   6   9       61.16      109.95     31.20 o 
  -1   6   9     1863.86     1841.16     24.76 o 
   0   6   9        0.36      -14.06     24.67 o 
   1   6   9     1435.64     1386.34     23.14 o 
   2   6   9        0.73        4.91     16.48 o 
   3   6   9      998.83      967.84     20.12 o 
   4   6   9       95.34       55.72     17.11 o 
   5   6   9      528.14      522.83     23.19 o 
   6   6   9        1.88       -0.46     21.88 o 
   7   6   9      456.98      456.30     26.32 o 
  -7   7   9       42.76       57.83     20.03 o 
  -6   7   9       58.91       83.16     14.33 o 
  -5   7   9       19.63       24.61     14.66 o 
  -4   7   9      491.70      478.29     33.82 o 
  -3   7   9       14.16       14.84     23.52 o 
  -2   7   9      215.13      244.24     17.51 o 
  -1   7   9        8.85        4.93     17.29 o 
   0   7   9       28.23       43.46     25.08 o 
   1   7   9        0.28        7.63     17.52 o 
   2   7   9       29.89       82.69     24.65 o 
   3   7   9       70.71       42.08     18.72 o 
   4   7   9      160.91      142.76     13.22 o 
   5   7   9        0.52       10.51     17.85 o 
   6   7   9      374.84      337.74     17.29 o 
   7   7   9        0.14        6.77     20.19 o 
  -7   8   9      458.19      443.60     18.95 o 
  -6   8   9       19.28       46.22     19.10 o 
  -5   8   9      380.78      375.95     18.74 o 
  -4   8   9       22.37        7.96     14.74 o 
  -3   8   9     1444.27     1403.31     78.54 o 
  -2   8   9      170.42      171.54     16.64 o 
  -1   8   9      515.48      614.02     27.39 o 
   0   8   9        0.03        9.86     17.44 o 
   1   8   9      410.54      448.29     26.78 o 
   2   8   9      429.56      424.25     27.22 o 
   3   8   9      607.06      645.93     24.16 o 
   4   8   9       61.85       57.85     13.46 o 
   5   8   9      596.81      561.82     16.75 o 
   6   8   9        0.13       15.51     16.42 o 
  -6   9   9      247.47      266.55     17.54 o 
  -5   9   9        7.43       10.24     18.60 o 
  -4   9   9       65.25       49.08     15.04 o 
  -3   9   9       21.45       20.83     17.80 o 
  -2   9   9      591.18      485.97     28.04 o 
  -1   9   9        4.89       27.04     27.04 o 
   0   9   9      126.45      137.64     18.50 o 
   1   9   9       38.54       47.00     18.13 o 
   2   9   9      313.94      354.15     27.14 o 
   3   9   9       26.79       28.08     28.23 o 
   4   9   9      342.34      351.56     26.62 o 
   5   9   9       78.23       77.09     20.24 o 
   6   9   9       78.95      128.47     21.42 o 
  -6  10   9       86.74       77.44     18.04 o 
  -5  10   9      360.35      375.68     21.45 o 
  -4  10   9        1.26        9.46     17.84 o 
  -3  10   9      671.42      692.51     17.80 o 
  -2  10   9       35.14       41.13     24.25 o 
  -1  10   9     1142.68     1129.27     30.86 o 
   0  10   9       33.95       60.50     26.85 o 
   1  10   9      341.21      351.56     20.61 o 
   2  10   9        6.93      -28.01     28.01 o 
   3  10   9      420.59      478.10     30.22 o 
   4  10   9       55.11       68.75     21.83 o 
   5  10   9       54.20       42.93     14.73 o 
  -5  11   9        0.07       -9.13     17.19 o 
  -4  11   9      269.53      276.92     15.72 o 
  -3  11   9       62.15       57.17     24.33 o 
  -2  11   9      404.33      385.67     22.27 o 
  -1  11   9        2.07       75.71     29.38 o 
   0  11   9      166.85      174.93     20.30 o 
   1  11   9       48.19       25.33     20.88 o 
   2  11   9       31.87       73.09     30.13 o 
   3  11   9      126.26      108.25     30.18 o 
   4  11   9       47.70       90.09     31.90 o 
   5  11   9       51.41       74.35     18.07 o 
  -4  12   9       14.02       26.99     16.04 o 
  -3  12   9      336.33      309.12     31.37 o 
  -2  12   9        0.59      -32.00     32.00 o 
  -1  12   9      329.01      435.28     30.95 o 
   0  12   9        6.49       77.51     29.16 o 
   1  12   9      252.39      250.30     30.62 o 
   2  12   9        8.12       21.41     22.40 o 
   3  12   9      195.41      109.57     23.19 o 
   4  12   9       83.46      107.24     24.56 o 
  -3  13   9       19.87       55.87     28.93 o 
  -2  13   9       16.81       26.65     30.36 o 
  -1  13   9      127.65      145.08     32.75 o 
   0  13   9      243.44      303.47     32.39 o 
   1  13   9       20.26       15.25     32.29 o 
   2  13   9      232.53      273.92     24.70 o 
   3  13   9       88.25      106.05     34.82 o 
  -2  14   9       46.01       51.71     25.08 o 
  -1  14   9       90.85       74.45     35.43 o 
   0  14   9       21.29       28.87     24.79 o 
   1  14   9      577.52      562.63     26.13 o 
  -8   0  10      478.57      428.84     26.46 o 
  -6   0  10       66.56       79.44     30.50 o 
  -4   0  10      184.98      160.88     21.20 o 
  -2   0  10      524.98      513.25     29.22 o 
   0   0  10      508.38      492.69     31.30 o 
   2   0  10        6.81       16.00     24.36 o 
   4   0  10      464.47      425.48     20.13 o 
   6   0  10      807.30      789.44     25.47 o 
  -8   1  10       92.90      105.79     35.33 o 
  -7   1  10      410.26      452.34     31.45 o 
  -6   1  10        3.03       14.52     32.76 o 
  -5   1  10      123.26      154.66     20.19 o 
  -4   1  10        0.47       10.03     15.91 o 
  -3   1  10      344.52      311.75     25.28 o 
  -2   1  10       14.97       47.57     25.45 o 
  -1   1  10      689.00      644.75     16.94 o 
   0   1  10       60.67       80.99     17.52 o 
   1   1  10      427.78      415.57     42.83 o 
   2   1  10        1.56        1.68     19.15 o 
   3   1  10      720.37      770.64     43.54 o 
   4   1  10       19.77        5.72     13.77 o 
   5   1  10     1292.61     1185.51     32.11 o 
   6   1  10      224.71      229.48     14.18 o 
   7   1  10      685.64      645.10     15.01 o 
  -8   2  10      191.93      221.87     44.07 o 
  -7   2  10        8.07       42.43     50.75 o 
  -6   2  10      640.04      625.83     22.61 o 
  -5   2  10      137.62      138.07     24.00 o 
  -4   2  10      133.39      147.23     16.00 o 
  -3   2  10        9.54       12.24     18.52 o 
  -2   2  10      231.39      211.37     20.35 o 
  -1   2  10      110.98      113.33     14.79 o 
   0   2  10      190.83      198.41     17.24 o 
   1   2  10      181.85      180.51     20.85 o 
   2   2  10      230.69      224.86     18.40 o 
   3   2  10       36.18       40.25     13.41 o 
   4   2  10      278.04      286.48     15.93 o 
   5   2  10       57.11       61.73     12.61 o 
   6   2  10      173.17      191.41     15.69 o 
   7   2  10       67.54       87.39     15.06 o 
  -8   3  10        4.34       33.90     20.47 o 
  -7   3  10      126.61      129.30     23.13 o 
  -6   3  10        5.21       28.67     21.31 o 
  -5   3  10      896.74      895.78     18.75 o 
  -4   3  10        1.26       10.41     19.15 o 
  -3   3  10      696.49      711.58     22.17 o 
  -2   3  10       64.75       88.07     26.19 o 
  -1   3  10     1296.64     1259.76     35.10 o 
   0   3  10      632.67      679.92     27.83 o 
   1   3  10     2513.98     2499.47     33.50 o 
   2   3  10       13.72       31.67     20.18 o 
   3   3  10     1000.93     1016.24     16.65 o 
   4   3  10       77.17       66.77     13.11 o 
   5   3  10      874.96      889.73     19.99 o 
   6   3  10       19.28       37.59     15.43 o 
   7   3  10      128.51      132.96     15.61 o 
  -8   4  10        6.53       41.07     33.43 o 
  -7   4  10       59.50       62.77     23.43 o 
  -6   4  10      284.07      267.38     22.66 o 
  -5   4  10       21.44       37.58     20.54 o 
  -4   4  10     1702.16     1677.91     23.68 o 
  -3   4  10      171.07      175.45     15.83 o 
  -2   4  10      774.91      799.82     31.89 o 
  -1   4  10       11.95       37.55     20.03 o 
   0   4  10     2486.13     2422.24     32.79 o 
   1   4  10      193.26      178.55     19.38 o 
   2   4  10      305.20      286.66     18.58 o 
   3   4  10       69.78       68.42     12.98 o 
   4   4  10       47.01       75.25     15.20 o 
   5   4  10       10.39        9.34     14.62 o 
   6   4  10       66.54       39.34     19.60 o 
   7   4  10       50.07       49.00     14.41 o 
  -7   5  10       44.06       51.85     16.63 o 
  -6   5  10       44.30       44.05     25.91 o 
  -5   5  10     1285.65     1236.73     72.65 o 
  -4   5  10      240.17      223.89     20.58 o 
  -3   5  10      982.16      958.53     21.62 o 
  -2   5  10       76.27       66.04     15.85 o 
  -1   5  10     1543.70     1519.15     23.99 o 
   0   5  10      115.02      114.43     17.62 o 
   1   5  10     1193.86     1198.63     27.51 o 
   2   5  10      132.97      133.00     25.15 o 
   3   5  10       79.30      109.76     18.80 o 
   4   5  10       23.13       21.03     16.79 o 
   5   5  10       85.70       90.29     13.96 o 
   6   5  10       35.81       55.81     18.64 o 
   7   5  10      253.05      246.98     17.85 o 
  -7   6  10      124.74      116.03     17.55 o 
  -6   6  10      662.58      702.10     20.00 o 
  -5   6  10      143.37      156.47     15.59 o 
  -4   6  10      804.09      782.64     21.81 o 
  -3   6  10       49.08       47.86     32.64 o 
  -2   6  10      264.27      255.98     17.76 o 
  -1   6  10      274.75      261.88     25.97 o 
   0   6  10      450.88      422.16     25.72 o 
   1   6  10      117.24      124.32     18.84 o 
   2   6  10      284.41      331.77     26.00 o 
   3   6  10       18.43        7.78     13.13 o 
   4   6  10        3.17       17.91     17.86 o 
   5   6  10       72.44       59.70     15.54 o 
   6   6  10       40.93       41.03     18.79 o 
   7   6  10        2.66       23.08     25.10 o 
  -7   7  10      329.51      328.50     25.32 o 
  -6   7  10        1.14       22.26     16.40 o 
  -5   7  10      733.77      704.73     43.19 o 
  -4   7  10       42.59       51.65     16.64 o 
  -3   7  10      323.45      270.32     35.43 o 
  -2   7  10       59.97       38.35     20.03 o 
  -1   7  10      146.53      139.47     18.65 o 
   0   7  10       16.26       71.62     25.38 o 
   1   7  10     1412.44     1431.70     29.75 o 
   2   7  10      237.65      217.11     18.65 o 
   3   7  10      834.85      759.35     21.81 o 
   4   7  10       48.93       35.94     16.32 o 
   5   7  10      402.38      380.93     32.66 o 
   6   7  10      170.49      174.62     23.50 o 
  -6   8  10      327.03      319.27     23.62 o 
  -5   8  10      167.44      205.58     18.99 o 
  -4   8  10      292.21      282.91     19.22 o 
  -3   8  10       34.25       27.58     17.24 o 
  -2   8  10       33.74       33.81     20.14 o 
  -1   8  10      296.79      291.47     27.47 o 
   0   8  10       86.22      145.45     26.41 o 
   1   8  10       25.28       -7.55     26.71 o 
   2   8  10      482.06      528.96     21.19 o 
   3   8  10      163.55      159.51     29.04 o 
   4   8  10      185.60      156.17     14.81 o 
   5   8  10        0.02        2.07     17.12 o 
   6   8  10       62.04       41.91     18.52 o 
  -6   9  10        4.70       38.65     20.73 o 
  -5   9  10       58.53       80.50     19.51 o 
  -4   9  10      119.72      153.66     18.68 o 
  -3   9  10      150.98      158.03     22.84 o 
  -2   9  10       43.03       45.35     29.04 o 
  -1   9  10      303.42      339.74     20.46 o 
   0   9  10        6.76        6.89     27.29 o 
   1   9  10      172.98      180.36     20.26 o 
   2   9  10        1.80      -19.47     19.47 o 
   3   9  10      546.95      549.81     23.52 o 
   4   9  10        5.25      -17.68     17.68 o 
   5   9  10      153.59      159.72     31.35 o 
  -5  10  10      150.72      190.52     21.45 o 
  -4  10  10       11.48       25.02     13.71 o 
  -3  10  10       65.31       72.13     25.21 o 
  -2  10  10      472.40      502.26     30.00 o 
  -1  10  10       87.41      118.70     28.67 o 
   0  10  10      219.95      265.30     29.38 o 
   1  10  10        1.11      -20.63     20.63 o 
   2  10  10      257.55      350.74     30.52 o 
   3  10  10      152.49      150.49     22.90 o 
   4  10  10      224.43      225.77     23.59 o 
   5  10  10       61.04       67.28     19.82 o 
  -5  11  10        5.06       -4.86     23.86 o 
  -4  11  10        9.39       20.81     17.91 o 
  -3  11  10      195.63      193.97     22.44 o 
  -2  11  10      155.53      205.84     30.79 o 
  -1  11  10      436.47      447.36     30.89 o 
   0  11  10      252.47      232.97     21.97 o 
   1  11  10      431.09      486.33     22.52 o 
   2  11  10      112.31      116.84     22.44 o 
   3  11  10      506.56      451.60     24.15 o 
   4  11  10       12.38       20.17     24.15 o 
  -4  12  10       75.28       58.14     17.51 o 
  -3  12  10       34.24       75.65     34.08 o 
  -2  12  10      173.08      219.10     33.81 o 
  -1  12  10       10.63      -31.91     31.91 o 
   0  12  10       71.41       85.02     32.02 o 
   1  12  10       24.97      -10.18     22.46 o 
   2  12  10       64.58       39.25     33.54 o 
   3  12  10        3.84      -14.68     34.76 o 
  -2  13  10       17.10       64.81     24.86 o 
  -1  13  10      308.32      346.43     34.90 o 
   0  13  10        4.89       36.73     23.26 o 
   1  13  10       20.26       10.32     34.12 o 
   2  13  10        7.40       86.56     34.79 o 
  -7   0  11      615.82      604.55     36.07 o 
  -5   0  11      186.73      214.03     30.02 o 
  -3   0  11      384.49      427.34     29.49 o 
  -1   0  11      232.77      222.55     18.96 o 
   1   0  11      380.78      364.66     32.76 o 
   3   0  11      207.70      195.56     19.17 o 
   5   0  11       33.74       38.61     20.66 o 
   7   0  11       61.86       79.67     24.50 o 
  -7   1  11        3.62       11.54     23.72 o 
  -6   1  11      513.36      518.32     23.15 o 
  -5   1  11       17.55       17.72     20.77 o 
  -4   1  11      589.07      574.38     21.73 o 
  -3   1  11       11.41       50.49     19.56 o 
  -2   1  11     1551.49     1508.31     38.37 o 
  -1   1  11      238.32      230.73     16.19 o 
   0   1  11     1329.97     1238.64    135.66 o 
   1   1  11      156.33      162.38     17.98 o 
   2   1  11     1483.30     1478.02     24.84 o 
   3   1  11        7.08       21.19     16.17 o 
   4   1  11      419.77      389.73     45.44 o 
   5   1  11        5.82       17.16     14.66 o 
   6   1  11      116.48      126.42     16.31 o 
   7   1  11        1.09       16.15     17.25 o 
  -7   2  11      336.83      293.22     20.61 o 
  -6   2  11        2.63       24.36     40.81 o 
  -5   2  11      177.04      204.70     21.16 o 
  -4   2  11       42.58       56.86     20.99 o 
  -3   2  11      506.25      525.55     17.69 o 
  -2   2  11      564.26      562.27     19.22 o 
  -1   2  11      891.13      904.08     18.64 o 
   0   2  11       75.18       75.96     14.11 o 
   1   2  11      511.44      498.33     35.94 o 
   2   2  11       35.97       37.35     20.08 o 
   3   2  11      702.21      720.79     45.83 o 
   4   2  11       11.39       20.71     16.15 o 
   5   2  11       74.38       55.92     14.99 o 
   6   2  11       29.97       40.64     13.05 o 
   7   2  11      151.96      174.74     17.99 o 
  -7   3  11       64.49       53.64     20.15 o 
  -6   3  11      170.59      164.09     22.72 o 
  -5   3  11      238.43      220.31     17.55 o 
  -4   3  11      272.56      274.49     17.24 o 
  -3   3  11       49.83       67.14     20.39 o 
  -2   3  11      475.08      490.62     22.04 o 
  -1   3  11      363.55      369.85     18.84 o 
   0   3  11      661.42      688.74     23.25 o 
   1   3  11        5.23       33.93     17.95 o 
   2   3  11      731.82      730.27     24.40 o 
   3   3  11        8.47       13.64     14.03 o 
   4   3  11      701.48      688.46     16.33 o 
   5   3  11        3.67        3.95     17.31 o 
   6   3  11      161.78      155.50     32.68 o 
   7   3  11       93.52       92.94     16.31 o 
  -7   4  11      148.87      105.95     20.27 o 
  -6   4  11       23.60        4.60     22.45 o 
  -5   4  11      107.52       82.79     18.05 o 
  -4   4  11      265.48      240.36     17.64 o 
  -3   4  11       77.74       96.24     17.36 o 
  -2   4  11      113.35      162.40     22.99 o 
  -1   4  11       10.99       39.54     24.63 o 
   0   4  11      136.16      116.01     17.80 o 
   1   4  11       40.29       72.58     25.81 o 
   2   4  11        1.12       -9.98     26.40 o 
   3   4  11      241.20      213.99     24.14 o 
   4   4  11      189.54      195.17     13.95 o 
   5   4  11      344.11      338.60     14.29 o 
   6   4  11        1.33       23.16     18.95 o 
   7   4  11       97.64      105.22     24.43 o 
  -7   5  11        8.08      -10.80     24.86 o 
  -6   5  11      348.23      315.02     19.87 o 
  -5   5  11       42.39       36.50     26.15 o 
  -4   5  11      670.65      711.28     82.76 o 
  -3   5  11      189.83      182.60     21.65 o 
  -2   5  11     1080.19     1061.36     27.57 o 
  -1   5  11       27.47       64.55     25.55 o 
   0   5  11      294.36      315.09     19.67 o 
   1   5  11       79.64       73.43     18.60 o 
   2   5  11      532.28      517.65     27.52 o 
   3   5  11        0.07       17.80     18.83 o 
   4   5  11      653.86      688.99     20.10 o 
   5   5  11       14.12       25.62     18.90 o 
   6   5  11      305.37      298.22     16.21 o 
  -7   6  11      139.62      102.87     49.12 o 
  -6   6  11       37.57       62.84     19.24 o 
  -5   6  11      391.13      439.47     23.15 o 
  -4   6  11        1.98       51.69     22.92 o 
  -3   6  11      843.46      884.89     43.85 o 
  -2   6  11       28.37       22.87     26.63 o 
  -1   6  11      305.60      351.05     26.67 o 
   0   6  11        6.65       43.22     25.65 o 
   1   6  11        3.42       51.75     26.02 o 
   2   6  11       10.59       58.15     27.16 o 
   3   6  11      131.33      162.85     27.19 o 
   4   6  11        1.83        5.47     14.64 o 
   5   6  11      125.54      158.40     19.55 o 
   6   6  11       85.23       91.13     17.34 o 
  -6   7  11      110.34      118.22     24.34 o 
  -5   7  11        4.68       31.39     22.84 o 
  -4   7  11      840.77      865.66     34.47 o 
  -3   7  11       77.29       82.18     17.81 o 
  -2   7  11      745.91      731.85     29.38 o 
  -1   7  11      182.39      230.25     20.10 o 
   0   7  11      245.56      246.24     19.62 o 
   1   7  11        6.90       57.78     26.56 o 
   2   7  11       98.86      106.26     20.27 o 
   3   7  11      341.10      354.70     29.24 o 
   4   7  11      226.71      282.96     22.16 o 
   5   7  11        6.55        9.96     17.57 o 
   6   7  11       93.02       81.41     18.86 o 
  -6   8  11       32.61       61.87     25.23 o 
  -5   8  11      103.15      120.09     21.00 o 
  -4   8  11        4.04       30.42     23.70 o 
  -3   8  11      504.31      491.31     20.25 o 
  -2   8  11      141.10      167.17     28.43 o 
  -1   8  11      219.42      251.94     28.28 o 
   0   8  11        4.01       -4.15     18.94 o 
   1   8  11      255.20      269.48     21.68 o 
   2   8  11       11.86       16.66     20.18 o 
   3   8  11      304.53      315.32     22.12 o 
   4   8  11        0.51        1.21     30.85 o 
   5   8  11      143.59      138.94     19.72 o 
  -5   9  11      113.05      188.49     42.00 o 
  -4   9  11      160.08      179.34     19.93 o 
  -3   9  11       17.53       50.92     31.61 o 
  -2   9  11      835.69      780.73     31.55 o 
  -1   9  11       55.27       67.90     28.91 o 
   0   9  11      639.02      532.94     22.29 o 
   1   9  11      102.20       65.19     28.91 o 
   2   9  11     1217.74     1231.03     25.37 o 
   3   9  11       65.59      108.16     30.68 o 
   4   9  11      433.91      432.54     24.12 o 
   5   9  11       22.28       55.10     20.03 o 
  -5  10  11       31.72       57.96     25.48 o 
  -4  10  11       55.78       55.07     17.72 o 
  -3  10  11       86.69      118.17     31.47 o 
  -2  10  11       15.46       39.26     22.30 o 
  -1  10  11      325.04      362.22     30.50 o 
   0  10  11        6.86       59.33     20.66 o 
   1  10  11      370.95      426.69     23.30 o 
   2  10  11        2.11       69.21     31.12 o 
   3  10  11      288.91      291.19     33.30 o 
   4  10  11       40.97       60.79     33.57 o 
  -4  11  11      135.36      164.46     21.87 o 
  -3  11  11       16.75      -21.13     24.21 o 
  -2  11  11      179.87      203.27     23.56 o 
  -1  11  11        0.91        2.34     22.88 o 
   0  11  11      574.12      570.15     32.45 o 
   1  11  11       32.56       -0.29     22.44 o 
   2  11  11      129.10      141.48     33.16 o 
   3  11  11       22.09       41.19     33.09 o 
  -3  12  11      124.38       85.33     24.86 o 
  -2  12  11       73.69       83.48     23.94 o 
  -1  12  11      286.78      326.56     33.61 o 
   0  12  11       76.42      148.33     33.55 o 
   1  12  11      287.99      296.24     24.33 o 
   2  12  11       62.81       54.57     33.78 o 
   0  13  11      239.92      213.08     26.20 o 
  -6   0  12       56.06       17.24     23.51 o 
  -4   0  12     1283.13     1253.08     26.98 o 
  -2   0  12     1400.11     1376.08     37.21 o 
   0   0  12     2453.61     2377.00     41.60 o 
   2   0  12      470.99      478.84     30.04 o 
   4   0  12      270.89      313.58     21.37 o 
   6   0  12      519.34      519.70     25.10 o 
  -7   1  12       18.30       27.83     17.71 o 
  -6   1  12       26.74       50.95     18.95 o 
  -5   1  12      223.45      239.85     18.44 o 
  -4   1  12        4.26        9.43     16.66 o 
  -3   1  12      471.43      465.91     21.40 o 
  -2   1  12      110.87      120.40     13.88 o 
  -1   1  12      469.12      482.25     26.24 o 
   0   1  12        1.46       15.84     17.00 o 
   1   1  12      440.53      430.19     21.44 o 
   2   1  12       23.35       11.84     19.09 o 
   3   1  12        9.59       18.34     21.43 o 
   4   1  12       52.48       63.33     14.79 o 
   5   1  12      101.30      120.61     14.09 o 
   6   1  12      193.13      180.61     15.30 o 
  -7   2  12       38.25       38.66     31.64 o 
  -6   2  12      404.09      391.59     25.81 o 
  -5   2  12        0.42       48.63     21.76 o 
  -4   2  12      138.41      177.58     21.00 o 
  -3   2  12      163.23      140.11     18.21 o 
  -2   2  12      150.68      154.42     14.50 o 
  -1   2  12       46.34       62.74     16.31 o 
   0   2  12      332.90      354.76     18.58 o 
   1   2  12       44.36       34.08     21.73 o 
   2   2  12      799.11      761.01     32.63 o 
   3   2  12        1.00        5.46     21.63 o 
   4   2  12      495.17      519.85     15.94 o 
   5   2  12      100.13      131.89     18.28 o 
   6   2  12      709.25      678.08     27.25 o 
  -7   3  12      325.37      312.95     26.08 o 
  -6   3  12       21.25       35.03     19.82 o 
  -5   3  12      560.62      570.71     23.43 o 
  -4   3  12      135.57      128.03     17.81 o 
  -3   3  12       51.26       43.71     20.23 o 
  -2   3  12      136.57      144.96     13.54 o 
  -1   3  12      145.85      169.38     15.73 o 
   0   3  12      160.37      141.54     26.39 o 
   1   3  12      265.53      306.26     27.48 o 
   2   3  12       48.28       43.12     17.66 o 
   3   3  12      188.80      175.94     18.78 o 
   4   3  12        4.00        4.48     15.27 o 
   5   3  12      270.91      260.10     13.74 o 
   6   3  12       56.06       62.80     17.65 o 
  -7   4  12        6.46       32.25     21.22 o 
  -6   4  12      444.91      392.59     20.65 o 
  -5   4  12       78.95      101.70     24.26 o 
  -4   4  12      660.71      658.61     41.99 o 
  -3   4  12       57.59       53.98     22.52 o 
  -2   4  12      319.63      338.48     18.67 o 
  -1   4  12       74.86       49.42     27.10 o 
   0   4  12     1038.86      887.86     29.95 o 
   1   4  12      262.67      256.67     27.26 o 
   2   4  12      305.38      331.23     28.14 o 
   3   4  12       15.49       45.94     27.76 o 
   4   4  12      715.37      745.53     17.93 o 
   5   4  12        9.39       12.74     14.82 o 
   6   4  12      328.67      358.93     16.82 o 
  -6   5  12        0.66       20.58     24.31 o 
  -5   5  12      316.40      312.09     19.40 o 
  -4   5  12        0.06        9.51     21.34 o 
  -3   5  12      310.35      338.04     23.04 o 
  -2   5  12       89.73       99.59     17.42 o 
  -1   5  12      304.46      284.82     28.38 o 
   0   5  12       97.47      111.11     26.46 o 
   1   5  12       99.31       76.30     26.10 o 
   2   5  12       15.03        8.29     19.94 o 
   3   5  12       30.93       62.99     28.79 o 
   4   5  12        0.21       31.41     21.21 o 
   5   5  12       64.04      116.18     37.20 o 
   6   5  12        6.90       36.91     21.47 o 
  -6   6  12      441.47      439.43     31.75 o 
  -5   6  12       89.45       91.67     19.59 o 
  -4   6  12      474.57      477.57     35.20 o 
  -3   6  12       53.64       54.46     15.25 o 
  -2   6  12      650.60      651.51     30.44 o 
  -1   6  12       88.44       82.70     19.93 o 
   0   6  12      498.99      451.17     29.35 o 
   1   6  12      402.76      339.76     29.00 o 
   2   6  12      634.79      649.80     22.75 o 
   3   6  12       33.86       21.87     28.87 o 
   4   6  12      300.47      298.40     31.03 o 
   5   6  12        6.01       17.67     23.35 o 
  -6   7  12      137.92      130.17     28.26 o 
  -5   7  12      606.49      615.48     25.30 o 
  -4   7  12        2.61       34.49     22.26 o 
  -3   7  12      353.24      393.97     24.22 o 
  -2   7  12      135.19      155.10     20.99 o 
  -1   7  12      406.27      419.18     22.11 o 
   0   7  12       22.74       24.08     19.28 o 
   1   7  12      604.16      644.88     22.41 o 
   2   7  12       92.34      103.57     29.29 o 
   3   7  12      306.38      308.10     31.14 o 
   4   7  12       31.89       32.85     31.66 o 
   5   7  12       25.88       33.32     19.94 o 
  -5   8  12       18.73       12.03     21.82 o 
  -4   8  12      251.27      261.37     17.68 o 
  -3   8  12        0.11       -7.82     30.66 o 
  -2   8  12      153.09      182.62     29.69 o 
  -1   8  12       36.78       33.90     30.12 o 
   0   8  12      637.99      698.35     30.62 o 
   1   8  12       35.24       44.65     29.52 o 
   2   8  12      691.92      600.74     23.45 o 
   3   8  12        1.40       -8.39     22.45 o 
   4   8  12      194.96      157.91     33.37 o 
   5   8  12        1.17       41.68     24.59 o 
  -5   9  12        7.47       16.18     27.92 o 
  -4   9  12       24.03       23.39     21.40 o 
  -3   9  12       80.41      148.71     32.13 o 
  -2   9  12       46.64       96.71     30.48 o 
  -1   9  12       74.28      164.84     30.64 o 
   0   9  12        3.25       28.98     29.50 o 
   1   9  12      224.76      263.91     30.95 o 
   2   9  12       16.71       16.63     21.98 o 
   3   9  12       39.47      103.26     32.06 o 
   4   9  12       17.78       36.96     33.99 o 
  -4  10  12       92.76      118.46     21.32 o 
  -3  10  12        0.79       30.37     33.27 o 
  -2  10  12      237.15      221.77     24.12 o 
  -1  10  12        5.93       17.02     22.18 o 
   0  10  12      186.09      134.92     31.69 o 
   1  10  12      120.79      128.58     31.78 o 
   2  10  12      215.57      237.67     32.40 o 
   3  10  12        1.67       17.87     32.66 o 
  -3  11  12      132.29      169.14     35.37 o 
  -2  11  12        9.04      -19.93     23.89 o 
  -1  11  12      130.75      126.29     34.16 o 
   0  11  12        5.38       41.40     32.92 o 
   1  11  12       68.33       63.64     23.48 o 
   2  11  12       11.90      -18.69     33.84 o 
  -1  12  12       24.50       50.89     24.42 o 
   0  12  12      112.00      116.45     25.76 o 
  -5   0  13      246.47      242.27     32.90 o 
  -3   0  13      299.61      307.84     31.16 o 
  -1   0  13      458.66      473.06     25.07 o 
   1   0  13      836.24      891.47     32.46 o 
   3   0  13      608.58      553.81     31.60 o 
   5   0  13      138.10      177.82     23.36 o 
  -6   1  13      328.73      312.20     25.42 o 
  -5   1  13       21.84       19.77     18.89 o 
  -4   1  13      633.39      635.10     21.14 o 
  -3   1  13       21.81       38.65     17.37 o 
  -2   1  13      725.37      758.00     15.86 o 
  -1   1  13      234.11      215.19     14.61 o 
   0   1  13      793.88      826.12     19.53 o 
   1   1  13       58.72       64.30     21.25 o 
   2   1  13      847.66      805.11     23.13 o 
   3   1  13        0.99       16.13     20.63 o 
   4   1  13      108.79      122.89     22.17 o 
   5   1  13       17.40       21.16     19.10 o 
   6   1  13      136.15      137.62     19.64 o 
  -6   2  13        1.97        0.88     24.81 o 
  -5   2  13      105.34      100.26     25.99 o 
  -4   2  13      126.71      166.62     22.59 o 
  -3   2  13      511.92      495.47     22.56 o 
  -2   2  13       69.74       76.39     15.76 o 
  -1   2  13      618.80      627.34     24.93 o 
   0   2  13        5.45       19.54     15.07 o 
   1   2  13      791.88      771.15     21.40 o 
   2   2  13      180.06      179.73     29.24 o 
   3   2  13      178.28      180.21     23.23 o 
   4   2  13        8.14       -1.64     24.42 o 
   5   2  13       14.38        7.86     14.89 o 
   6   2  13       18.69       35.40     21.04 o 
  -6   3  13      359.06      330.58     25.37 o 
  -5   3  13      142.31      146.26     23.56 o 
  -4   3  13      139.74      157.06     18.76 o 
  -3   3  13       84.95       75.33     23.21 o 
  -2   3  13      354.90      344.49     14.50 o 
  -1   3  13        0.95       -3.11     19.65 o 
   0   3  13      181.18      190.78     28.28 o 
   1   3  13       51.52       64.75     27.84 o 
   2   3  13      108.14      128.40     28.41 o 
   3   3  13        0.03      -18.27     24.86 o 
   4   3  13      160.03      149.09     20.17 o 
   5   3  13       77.12       59.80     17.55 o 
  -6   4  13       31.86       37.23     21.11 o 
  -5   4  13      132.65      156.23     23.94 o 
  -4   4  13      236.61      241.20     18.92 o 
  -3   4  13       89.07       89.03     18.18 o 
  -2   4  13        0.43      -14.20     14.20 o 
  -1   4  13      107.32      129.60     27.69 o 
   0   4  13        1.24       33.78     19.38 o 
   1   4  13       23.09        4.39     28.32 o 
   2   4  13       12.28       54.05     29.06 o 
   3   4  13      399.71      401.92     30.99 o 
   4   4  13       35.17       38.73     21.88 o 
   5   4  13      288.18      316.66     22.99 o 
  -6   5  13      386.99      315.56     26.53 o 
  -5   5  13        0.05        5.83     20.48 o 
  -4   5  13      298.15      330.00     26.02 o 
  -3   5  13       11.32       26.71     15.68 o 
  -2   5  13      495.80      447.69     22.10 o 
  -1   5  13      136.87      129.84     20.88 o 
   0   5  13        5.86       45.85     27.93 o 
   1   5  13       11.20       32.65     28.86 o 
   2   5  13       91.11       91.21     29.13 o 
   3   5  13        3.43       17.80     30.67 o 
   4   5  13      776.45      777.80     33.52 o 
   5   5  13       24.62       73.49     23.99 o 
  -5   6  13        3.78      -11.88     20.15 o 
  -4   6  13        6.25       42.98     25.24 o 
  -3   6  13      342.12      366.18     19.68 o 
  -2   6  13        0.01       -9.80     21.05 o 
  -1   6  13      254.86      302.02     30.10 o 
   0   6  13       14.54       20.08     28.93 o 
   1   6  13       89.35       65.51     21.31 o 
   2   6  13      301.54      296.52     30.65 o 
   3   6  13      606.22      629.46     23.95 o 
   4   6  13       85.20       73.11     33.03 o 
   5   6  13      304.64      262.35     20.92 o 
  -5   7  13        6.61       13.19     20.59 o 
  -4   7  13       37.66       66.73     17.54 o 
  -3   7  13        4.66       -7.90     22.76 o 
  -2   7  13      370.67      443.54     32.05 o 
  -1   7  13       10.77       16.86     30.09 o 
   0   7  13      336.15      298.17     22.16 o 
   1   7  13       38.68       57.14     20.99 o 
   2   7  13      322.34      285.01     23.27 o 
   3   7  13       36.35       41.64     32.27 o 
   4   7  13      399.57      383.11     34.67 o 
  -4   8  13        0.02        9.58     23.55 o 
  -3   8  13      345.44      334.05     66.49 o 
  -2   8  13       14.89       62.24     22.58 o 
  -1   8  13      414.98      459.19     32.81 o 
   0   8  13       18.45       19.59     30.60 o 
   1   8  13      361.78      345.46     23.37 o 
   2   8  13       39.36       29.46     32.26 o 
   3   8  13      282.28      299.27     24.36 o 
   4   8  13        1.38       80.39     34.51 o 
  -4   9  13      753.44      713.46     26.59 o 
  -3   9  13       21.67       37.56     17.11 o 
  -2   9  13      449.04      451.47     33.62 o 
  -1   9  13       10.72      -25.98     31.95 o 
   0   9  13      143.50      103.45     32.59 o 
   1   9  13       16.38        9.72     32.42 o 
   2   9  13      208.17      219.66     33.66 o 
   3   9  13       51.48       27.02     34.30 o 
  -3  10  13      442.43      469.45     26.86 o 
  -2  10  13       45.67       43.21     24.21 o 
  -1  10  13       99.52       78.38     23.62 o 
   0  10  13       61.92       84.01     23.90 o 
   1  10  13      181.93      177.58     33.90 o 
   2  10  13       43.93       69.79     34.53 o 
  -1  11  13        0.03       43.02     34.61 o 
   0  11  13      366.64      267.03     36.53 o 
  -6   0  14      246.40      274.87     38.08 o 
  -4   0  14      598.82      609.62     35.38 o 
  -2   0  14        6.62       22.47     21.06 o 
   0   0  14      160.02      183.68     28.81 o 
   2   0  14      161.77      169.56     31.03 o 
   4   0  14       33.99       70.43     40.69 o 
  -6   1  14       22.63       39.27     26.23 o 
  -5   1  14      354.92      326.68     20.72 o 
  -4   1  14       27.12       42.75     23.18 o 
  -3   1  14      136.39      160.46     15.70 o 
  -2   1  14       11.50       26.09     15.07 o 
  -1   1  14        5.37       36.59     15.43 o 
   0   1  14      149.54      144.36     18.32 o 
   1   1  14      331.71      334.60     26.05 o 
   2   1  14        0.46       -2.79     22.95 o 
   3   1  14       89.86      109.34     24.68 o 
   4   1  14        0.55       12.89     25.78 o 
   5   1  14      326.81      323.59     51.44 o 
  -6   2  14      212.03      230.89     27.08 o 
  -5   2  14       25.67       17.28     20.14 o 
  -4   2  14      606.14      583.28     23.99 o 
  -3   2  14       12.36       21.72     16.23 o 
  -2   2  14      232.99      263.86     15.78 o 
  -1   2  14       11.19       15.31     16.11 o 
   0   2  14      260.13      277.85     20.80 o 
   1   2  14        3.60       -7.05     20.68 o 
   2   2  14      151.71      153.16     25.20 o 
   3   2  14       12.88       25.58     24.70 o 
   4   2  14       48.26       25.64     25.97 o 
   5   2  14        2.27        8.56     21.96 o 
  -5   3  14      438.73      450.79     25.62 o 
  -4   3  14       29.43        2.81     25.82 o 
  -3   3  14      394.00      406.59     17.17 o 
  -2   3  14        0.46       -0.42     16.63 o 
  -1   3  14      635.74      619.18     24.79 o 
   0   3  14        0.83       33.89     28.40 o 
   1   3  14      290.27      286.61     30.33 o 
   2   3  14        0.47        1.73     29.91 o 
   3   3  14      139.64      109.61     23.02 o 
   4   3  14        1.16       21.68     27.28 o 
   5   3  14      165.36      139.90     28.35 o 
  -5   4  14        7.40       34.69     25.39 o 
  -4   4  14      258.38      252.31     30.17 o 
  -3   4  14        0.14       -1.32     15.05 o 
  -2   4  14      736.62      718.49     18.41 o 
  -1   4  14       42.25       45.40     29.57 o 
   0   4  14      914.34      971.80     33.31 o 
   1   4  14        3.56       18.23     20.30 o 
   2   4  14      209.31      229.76     31.40 o 
   3   4  14        0.05      -16.19     31.86 o 
   4   4  14      185.33      171.63     34.11 o 
  -5   5  14       17.02       19.50     22.28 o 
  -4   5  14       15.20       15.42     20.60 o 
  -3   5  14       72.36       67.43     19.01 o 
  -2   5  14       76.24       88.13     22.15 o 
  -1   5  14      611.94      636.04     32.20 o 
   0   5  14       69.70       18.69     30.38 o 
   1   5  14      589.73      618.63     31.91 o 
   2   5  14       19.38       20.89     31.06 o 
   3   5  14      524.97      527.14     25.45 o 
   4   5  14       12.77        8.33     24.78 o 
  -4   6  14       26.82       43.50     21.07 o 
  -3   6  14       14.46       23.10     19.39 o 
  -2   6  14      225.24      220.12     23.64 o 
  -1   6  14        6.24       50.07     31.38 o 
   0   6  14      400.76      426.28     23.62 o 
   1   6  14       63.98       76.01     22.44 o 
   2   6  14      363.22      380.48     33.02 o 
   3   6  14       15.89       38.05     32.55 o 
   4   6  14      331.95      318.34     25.67 o 
  -4   7  14       21.15       25.99     17.10 o 
  -3   7  14       27.51       35.22     19.41 o 
  -2   7  14       25.07       57.06     23.17 o 
  -1   7  14      182.27      235.23     23.12 o 
   0   7  14        0.59       15.84     32.09 o 
   1   7  14      161.63      195.48     32.50 o 
   2   7  14        3.48        2.39     32.70 o 
   3   7  14      221.34      170.81     35.47 o 
  -3   8  14       23.09       27.72     20.19 o 
  -2   8  14       81.44      102.94     33.54 o 
  -1   8  14        5.92       50.38     31.58 o 
   0   8  14      209.15      179.11     33.21 o 
   1   8  14        6.10       61.95     32.67 o 
   2   8  14       95.89      139.89     24.35 o 
  -2   9  14        2.71      -35.07     35.32 o 
  -1   9  14       46.70      122.46     34.22 o 
   0   9  14        5.43       12.81     23.81 o 
   1   9  14      277.50      266.63     25.40 o 
  -5   0  15      683.18      624.09     30.27 o 
  -3   0  15      265.18      293.50     24.16 o 
  -1   0  15       72.00       67.06     22.54 o 
   1   0  15      232.48      283.39     33.55 o 
   3   0  15      286.15      276.23     34.79 o 
  -5   1  15       35.79       41.28     26.06 o 
  -4   1  15      180.04      179.39     31.13 o 
  -3   1  15       17.23       37.21     17.16 o 
  -2   1  15       37.74       41.29     16.83 o 
  -1   1  15       43.35       41.00     17.22 o 
   0   1  15      104.32      117.11     19.48 o 
   1   1  15        2.91        2.01     20.96 o 
   2   1  15      303.65      278.10     29.04 o 
   3   1  15        0.12       -2.79     25.71 o 
   4   1  15       65.04       58.32     25.47 o 
  -5   2  15      132.05      162.33     31.53 o 
  -4   2  15      160.85      128.82     20.16 o 
  -3   2  15      384.34      394.41     17.43 o 
  -2   2  15        3.92       13.48     15.18 o 
  -1   2  15      341.92      353.31     18.54 o 
   0   2  15        0.16        8.63     22.72 o 
   1   2  15      490.24      526.63     28.47 o 
   2   2  15        3.16       16.71     24.33 o 
   3   2  15      142.72      130.96     27.95 o 
   4   2  15       10.22       21.88     28.42 o 
  -4   3  15       13.65       35.18     21.00 o 
  -3   3  15      197.72      195.65     18.41 o 
  -2   3  15      556.95      587.17     19.93 o 
  -1   3  15        1.33       28.53     30.78 o 
   0   3  15      411.64      416.18     32.14 o 
   1   3  15        0.06       19.32     31.75 o 
   2   3  15      303.88      255.93     24.47 o 
   3   3  15        5.57      -14.02     33.76 o 
   4   3  15      174.24      172.25     36.96 o 
  -4   4  15      132.33      137.77     21.92 o 
  -3   4  15      438.30      466.56     20.00 o 
  -2   4  15        6.69       28.86     22.98 o 
  -1   4  15      806.38      855.80     33.96 o 
   0   4  15        5.66       41.63     30.50 o 
   1   4  15       46.93       98.92     31.29 o 
   2   4  15        0.43       -6.28     31.99 o 
   3   4  15      416.50      434.27     26.47 o 
  -4   5  15       63.93       50.62     17.31 o 
  -3   5  15        0.58        2.53     24.24 o 
  -2   5  15      357.88      351.97     24.16 o 
  -1   5  15       96.81      101.75     32.04 o 
   0   5  15       10.26       43.58     32.03 o 
   1   5  15        2.47      -32.73     32.73 o 
   2   5  15       18.72       68.34     33.15 o 
   3   5  15       39.56       10.71     34.57 o 
  -3   6  15      260.24      298.63     25.69 o 
  -2   6  15        3.59       -4.54     17.51 o 
  -1   6  15      136.45      139.53     24.05 o 
   0   6  15        2.28       -6.56     32.72 o 
   1   6  15        4.59      -16.42     32.89 o 
   2   6  15      241.58      270.44     35.46 o 
  -2   7  15      196.79      163.18     25.77 o 
  -1   7  15       40.41        9.13     34.26 o 
   0   7  15       66.89       72.77     34.62 o 
   1   7  15       21.19       52.10     23.47 o 
   2   7  15      107.09       98.44     36.06 o 
  -1   8  15      173.89      188.27     25.83 o 
   0   8  15        2.85      -28.42     34.76 o 
  -4   0  16      216.43      213.13     27.17 o 
  -2   0  16       63.37       55.44     24.80 o 
   0   0  16        2.39        1.60     29.54 o 
   2   0  16      127.43       92.73     43.02 o 
  -4   1  16        1.05       24.67     36.01 o 
  -3   1  16      366.98      393.52     18.64 o 
  -2   1  16       24.73       43.19     17.93 o 
  -1   1  16       56.43       67.62     17.79 o 
   0   1  16       30.83       14.77     18.54 o 
   1   1  16      407.10      445.68     29.18 o 
   2   1  16       62.84       50.93     30.39 o 
   3   1  16      102.30       94.38     30.03 o 
  -3   2  16        1.50        5.42     17.66 o 
  -2   2  16       50.62       61.04     19.04 o 
  -1   2  16       23.36       53.12     19.75 o 
   0   2  16      111.45      101.77     28.66 o 
   1   2  16       64.23       84.47     33.86 o 
   2   2  16       58.45       43.33     34.78 o 
   3   2  16       21.33        5.60     36.13 o 
  -3   3  16      312.92      353.69     40.51 o 
  -2   3  16        1.02       -7.88     20.41 o 
  -1   3  16      440.89      442.68     25.23 o 
   0   3  16       72.81       42.77     34.01 o 
   1   3  16      265.07      253.64     34.04 o 
   2   3  16       76.58       63.47     34.93 o 
  -3   4  16        0.01       29.52     21.87 o 
  -2   4  16       85.85       74.42     30.94 o 
  -1   4  16        4.61        8.99     33.21 o 
   0   4  16      193.34      231.09     34.17 o 
   1   4  16       70.73       53.62     35.11 o 
   2   4  16      163.85      164.85     36.06 o 
  -2   5  16        5.41       27.98     25.01 o 
  -1   5  16      740.19      670.29     36.25 o 
   0   5  16       17.68      -26.16     34.19 o 
   1   5  16      558.67      591.26     37.20 o 
  -1   6  16       86.27       75.73     35.10 o 
   0   6  16      295.51      262.40     37.59 o 
  -1   0  17      527.41      497.23     33.52 o 
   1   0  17      579.97      544.30     51.15 o 
  -1   1  17       30.12       34.92     21.21 o 
   0   1  17      293.35      268.62     21.99 o 
  -1   2  17       71.51       89.99     23.63 o 
   0   2  17        1.41       31.42     28.86 o 
                                                 
